# Supplementary material for: Is intuition really cooperative? Improved tests support the social heuristics hypothesis
Source: PLoS One. 2018 Jan 5;13(1):e0190560. doi: 10.1371/journal.pone.0190560 (PMC5755815; doi:10.1371/journal.pone.0190560)
Supplement: S1 Dataset — (XLS) [file pone.0190560.s002.xls]

## Sheet: DATA
ID	inst_type	cont_type	t_contribution	contribution	test_type	t_q_group	t_q_self	t_q_belief	t_q_equal	t_q_calculation	t_q_timelimit	t_q_members	a_q_group	a_q_self	a_q_belief	a_q_equal	a_q_calculation	a_q_timelimit	a_q_members	type_q_equal	type_q_calculation	age	gender	em_energetic	em_pressured	em_depressed	em_tired	em_tense	em_elated	em_alert	em_calm	em_stressed	em_confident	em_surprised	em_interested	em_irritable	em_guilty	em_afraid	em_pglabexp	em_econtraining	em_psychtraining	numeracy_q1	numeracy_q2a	numeracy_q2b	numeracy_q3
1	S	P	3.64	40	P	2.891	9.67	6.228	7.779	16.763	8.148	4.841	40	0	30	30	60	0	4	3	3	26	Male	1	4	1	4	2	1	2	1	3	1	1	2	2	1	1	0	1	0
2	T	D	8.86	0	P	6.321	4.153	9.474	6.94	14.702	8.15	7.094	40	0	20	20	80	0	3	1	2	45	Male	1	3	1	1	3	1	4	4	2	3	1	5	1	1	1	0	0	0
3	T	P	5.14	40	P	9.715	9.293	12.02	9.203	20.524	11.172	8.305	40	0	40	40	70	20	4	2	3	31	Female	2	3	1	1	4	1	2	1	2	2	1	3	1	1	3	0	0	1
4	S	D	34.49	10	D	23.203	42.287	25.159	22.999	29.123	27.346	21.794	40	0	10	20	70	0	4	1	2	21	Male	3	1	1	2	2	3	4	3	1	4	2	5	1	2	2	0	0	0
5	L	P	8.22	40	D	27.33	20.697	21.717	23.805	28.52	26.699	20.17	40	40	40	10	60	0	4	2	3	36	Female	2	1	1	1	1	1	2	4	1	2	2	3	1	1	1	0	0	0
6	S	D	26.1	40	P	9.589	19.414	8.651	17.217	17.07	12.186	8.112	40	0	40	10	38	40	4	2	1	31	Male	2	3	2	3	3	3	4	3	2	2	2	3	3	3	2	0	0	0
7	L	D	27.54	40	P	11.475	11.891	12.927	13.456	12.591	8.668	8.616	40	0	20	10	40	20	4	2	3	37	Female	3	2	1	1	2	1	4	4	1	3	1	4	1	1	1	0	0	0
8	L	P	9.26	30	P	9.161	5.06	6.652	12.594	11.617	5.931	8.344	40	0	20	10	60	20	3	2	3	30	Female	2	2	1	1	1	1	4	4	1	3	1	3	1	1	1	0	0	0
9	T	D	30.2	40	P	6.812	5.09	8.864	14.973	13.945	9.469	7.645	40	0	20	10	20	100	4	3	1	46	Female	1	4	1	1	2	1	4	1	2	2	1	5	1	1	1	0	0	0
10	L	P	6.17	0	D	14.784	15.937	12.028	16.271	17.684	12.844	15.07	0	0	20	20	10	0	4	1	1	25	Female	4	3	1	1	1	2	1	4	1	4	1	4	1	1	1	0	0	0
11	S	P	7.41	25	P	10.526	7.948	7.083	10.477	5.962	7.13	6.445	0	0	20	20	100	0	4	1	2	30	Male	1	5	5	5	4	1	1	1	5	1	1	1	5	1	1	0	0	0
12	T	P	5.23	40	D	19.81	17.856	26.614	22.242	28.935	20.971	28.951	40	0	40	20	20	0	4	1	1	27	Male	2	2	1	2	2	1	4	2	1	3	1	4	1	1	1	0	0	0
13	L	P	4.86	30	D	4.954	31.431	22.163	27.087	36.025	35.877	24.579	40	20	20	30	64	0	5	3	2	25	Male	1	4	1	2	4	2	4	2	4	3	2	4	2	3	1	0	0	0
14	S	D	21.68	0	P	11.205	13.258	16.896	7.938	11.729	10.096	8.691	40	0	10	20	99	1	4	1	2	64	Female	3	5	1	1	4	1	5	1	5	2	1	4	3	5	2	0	0	0
15	T	P	3.25	0	P	7.42	6.939	9.706	8.723	9.78	6.154	6.375	40	0	20	20	15	0	4	1	2	25	Female	1	5	1	1	2	2	3	3	1	2	1	3	1	1	1	1	0	0
16	L	D	22.88	30	P	23.964	7.358	10.337	10.813	10.052	10.187	10.403	40	0	20	30	20	10	3	3	2	54	Female	1	3	1	2	3	1	3	2	2	1	1	3	2	1	1	0	0	0
17	T	P	4.25	8	D	32.515	26.416	38.109	29.079	46.483	33.905	30.985	40	0	20	10	55	0	4	2	2	24	Male	2	3	1	1	2	1	3	2	2	2	2	3	1	1	1	0	0	0
18	T	D	22.44	20	D	22.924	18.344	17.592	20.264	20.738	17.273	15.338	40	20	20	20	40	0	4	1	2	25	Female	3	1	2	1	1	3	4	4	1	3	2	5	1	1	1	0	0	0
19	L	D	31.43	15	P	5.772	11.355	9.473	14.023	12.329	6.393	8.552	15	15	15	20	10	0	3	1	1	34	Male	4	1	1	1	1	3	3	4	1	4	1	5	1	1	1	0	0	0
20	T	D	27	20	D	19.235	31.792	38.737	22.239	35.015	16.011	17.129	40	0	20	30	50	0	4	3	3	42	Female	4	2	1	1	2	2	5	3	1	2	2	5	1	1	1	0	0	0
21	T	P	6.82	40	P	14.106	5.224	16.749	17.427	23.853	8.829	9.742	40	0	40	30	10	100	4	3	1	50	Female	5	5	1	1	4	1	4	1	2	2	3	4	1	1	1	0	0	0
22	T	P	4.66	20	D	7.914	7.312	6.204	7.469	8.93	8.506	6.757	40	40	20	10	80	20	4	3	3	31	Female	2	5	2	3	4	2	3	2	4	1	3	3	4	3	3	0	1	0
23	S	P	10.2	40	D	8.13	14.813	14.158	32.853	12.962	26.008	20.81	40	0	20	30	80	0	3	3	3	33	Female	4	5	1	1	4	2	3	1	3	1	1	3	3	1	1	0	0	1
24	S	P	6.11	40	D	24.135	22.491	28.127	30.746	33.611	32.307	39.37	40	40	20	20	30	0	4	1	2	30	Female	1	4	2	2	2	1	4	2	2	1	4	5	2	4	2	0	0	0
25	L	D	28.92	10	D	23.607	24.892	25.933	28.881	28.634	26.462	25.986	40	40	20	20	20	0	4	1	2	35	Male	2	4	3	2	4	3	2	2	4	3	5	5	2	2	2	0	0	0
26	T	D	29.3	18	D	19.135	16.649	12.458	17.396	20.752	14.728	15.186	15	17	10	20	60	38	5	3	2	39	Female	3	3	2	2	2	3	3	3	2	3	3	3	2	2	3	0	0	0
27	L	P	5.85	40	D	24.029	26.268	29.44	25.08	27.214	20.887	25.907	40	0	40	20	50	0	4	1	1	44	Male	1	1	1	1	1	1	4	5	1	3	1	3	1	1	1	0	0	0
28	S	D	35.37	0	D	22.663	25.699	41.035	30.258	39.425	26.46	22.375	40	0	30	10	30	0	4	2	1	46	Female	2	1	1	1	1	1	4	5	1	4	1	4	1	1	1	0	0	0
29	T	D	31.88	40	P	6.979	8.424	7.006	16.565	10.991	8.633	8.504	40	0	36	20	40	0	4	1	3	49	Female	3	2	1	1	1	3	5	4	1	5	1	5	1	1	1	0	0	0
30	S	P	7.23	40	D	45.869	39.441	58.235	39.751	57.275	35.554	34.016	40	0	30	10	55	0	4	2	1	30	Male	2	3	2	2	2	1	4	3	2	4	1	4	2	1	1	0	0	0
31	T	D	41.71	20	P	11.545	8.33	14.299	16.35	14.233	7.569	10.759	40	0	20	30	40	0	4	2	3	55	Male	2	2	1	2	2	1	4	3	1	2	3	4	1	1	1	0	0	0
32	S	P	10.6	40	P	19.071	11.653	19.102	18.13	35.925	17.426	10.771	40	0	40	10	40	0	4	2	1	66	Female	1	4	1	1	4	1	3	2	3	1	5	4	1	5	2	0	0	0
33	T	P	9.12	40	P	9.854	9.534	9.831	9.128	10.106	8.304	8.649	40	39	30	25	50	99	3	1	3	48	Female	5	1	1	1	1	3	5	5	1	4	1	5	1	1	1	0	0	0
34	T	D	30.32	11	D	29.457	32.113	26.638	32.948	30.685	32.303	39.788	7	9	9	9	73	0	3	2	1	37	Female	4	4	1	1	3	2	5	4	3	3	2	5	1	1	2	0	1	0
35	L	P	13.69	26	P	12.175	12.703	9.714	10.064	13.341	8.318	9.978	35	33	35	35	82	83	6	3	1	56	Male	1	3	1	1	5	2	4	4	1	2	2	3	5	4	1	1	0	0
36	S	P	7.09	40	P	6.576	11.218	13.283	13.162	17.031	18.492	8.972	40	40	20	20	40	0	4	1	3	36	Male	4	2	1	1	2	2	4	3	2	3	4	4	1	1	1	1	0	0
37	L	D	31.21	40	D	22.424	30.09	42.359	34.998	33.768	26.016	25.953	40	0	20	10	20	0	4	2	1	37	Male	4	2	1	1	3	2	3	2	4	3	3	3	1	4	4	0	1	0
38	L	D	31.72	40	P	13.642	19.289	9.657	14.07	18.564	14.938	10.892	40	40	20	20	40	0	3	1	1	33	Female	2	5	1	1	3	1	4	2	4	1	2	5	3	4	3	0	0	0
39	L	D	7.36	21	P	12.472	12.369	12.267	11.913	7.383	10.39	9.472	40	6	22	10	70	0	4	2	2	27	Female	3	3	1	3	1	1	3	3	2	3	3	3	3	3	1	0	0	0
40	S	D	37.46	40	D	58.957	46.594	79.973	76.712	69.203	36.965	13.764	40	0	40	30	20	0	3	3	3	51	Female	2	1	1	1	2	1	4	2	2	1	2	4	2	1	1	1	0	0
41	L	P	6.15	40	P	7.661	13.705	10.644	24.13	29.796	11.608	7.551	40	0	40	10	40	0	4	1	2	57	Female	4	2	1	1	2	1	5	3	2	3	4	5	1	2	1	0	0	0
42	L	D	48.01	18	D	46.073	56.902	56.938	62.932	53.57	62.212	69.742	40	0	23	30	40	0	5	3	3	32	Male	3	2	2	2	1	3	4	3	2	2	1	4	2	1	1	0	0	0
43	S	D	56.32	0	D	8.885	74.066	27.646	47.581	44.95	33.806	16.871	40	0	20	10	40	0	3	2	3	35	Male	2	4	1	1	3	2	3	2	3	1	2	4	1	2	1	0	1	0
44	T	D	43.1	0	D	44.286	28.92	41.699	28.764	47.391	39.418	25.051	40	0	0	10	34	0	4	2	1	44	Female	2	1	1	1	2	1	4	3	1	4	3	4	1	2	1	0	0	0
45	S	P	7.21	14	D	66.146	92.177	61.681	68.957	77.586	90.403	80.521	40	40	40	30	40	1	4	3	3	29	Female	3	3	1	1	3	1	4	2	2	2	1	4	1	1	1	0	0	0
46	T	P	9.52	10	D	21.443	7.529	12.186	12.774	14.642	14.78	8.223	40	0	10	20	20	10	4	1	1	25	Female	1	3	1	3	3	1	3	1	3	1	1	3	1	1	2	0	0	0
47	L	P	5.81	20	P	7.815	6.095	10.016	8.824	15.957	7.066	5.752	40	0	20	20	40	10	4	1	3	26	Male	2	1	1	2	1	1	2	3	1	2	1	3	1	2	1	0	0	0
48	S	D	34.51	20	P	8.061	10.989	9.851	10.966	11.893	10.031	10.688	20	40	20	10	80	20	4	3	3	58	Female	2	3	1	3	3	3	4	2	4	2	2	3	3	1	4	0	0	0
49	T	P	4	13	D	8.138	3.375	2.268	3.008	3.516	14.262	9.181	22	25	26	13	57	40	3	1	3	28	Female	4	2	1	2	3	2	4	2	3	3	4	3	1	2	1	0	0	0	50	33
50	S	P	3.43	40	D	3.818	6.744	11.972	10.7	8.881	6.498	7.416	40	0	40	30	0	100	2	3	1	25	Male	4	4	1	2	3	1	4	2	2	2	1	3	3	1	1	1	0	0	25		20
51	T	P	7.89	7	P	10.973	5.766	3.056	13.328	12.316	8.067	5.221	20	0	10	10	43	20	3	1	3	26	Male	2	2	1	2	1	1	2	3	1	2	1	2	1	1	1	0	0	0	20	30
52	L	P	10.53	35	P	3.537	3.381	2.678	4.3	6.507	2.892	3.243	39	39	38	38	97	99	10	1	2	63	Female	2	1	1	1	1	1	2	2	1	2	2	2	1	1	1	0	0	0	98	10
53	S	D	37.87	16	P	9.661	10.07	5.248	7.087	11.135	6.682	5.724	40	2	21	10	42	0	3	3	3	48	Male	3	5	1	2	2	1	5	3	2	3	5	5	2	1	1	0	0	0	10	28
54	S	D	22.26	20	P	10.857	7.394	5.758	8.57	19.357	8.098	10.516	40	0	20	20	70	0	4	1	2	43	Female	1	3	1	1	2	1	3	2	3	2	2	3	1	1	2	0	0	0	40	30
55	S	P	4.82	0	P	4.681	7.509	9.937	8.476	10.558	6.492	12.184	40	0	40	10	100	100	3	2	2	61	Male	1	5	1	2	3	1	4	1	3	2	1	5	2	2	1	0	0	0	30	30
56	L	D	7.29	40	P	7.576	6.341	4.202	6.881	7.381	5.736	5.214	39	0	20	20	38	99	4	1	2	54	Female	3	4	1	1	4	3	5	1	4	2	3	5	3	4	3	0	0	0	36	26
57	T	D	37.43	40	P	6.063	3.646	6.281	8.02	9.173	6.973	5.444	40	0	40	10	10	0	4	2	1	47	Male	2	3	1	1	3	1	2	3	3	2	4	4	1	1	1	1	0	0	25		20
58	T	D	57.78	20	P	8.761	5.954	12.048	8.986	19.076	12.161	6.064	40	0	20	10	60	0	4	3	3	35	Female	2	4	1	1	3	1	3	2	3	1	2	2	1	2	3	0	0	0	40	30
59	L	D	37.43	40	D	27.889	29.617	37.948	38.877	39.866	16.08	27.06	40	40	40	9	10	0	3	2	1	32	Female	1	1	1	1	1	1	2	2	1	2	1	2	1	1	1	0	0	0	10	40
60	L	P	7.79	15	P	4.939	7.117	6.312	13.748	14.408	7.694	7.245	40	0	20	30	28	20	3	3	1	26	Female	5	2	1	1	2	1	5	4	1	5	1	4	1	1	1	0	0	0	30	30
61	L	D	32.19	10	D	22.342	27.83	29.728	18.958	16.165	25.252	39.594	40	1	16	30	100	0	4	3	2	25	Female	3	3	1	2	2	1	4	2	1	2	1	4	3	1	1	0	0	0	10	34
62	S	P	8.98	40	D	6.775	6.55	4.764	6.2	6.033	6.486	11.943	30	37	29	40	45	29	4	1	3	51	Male	4	4	3	2	3	3	3	2	3	3	4	3	3	2	4	0	0	0	44	16
63	S	D	59.58	40	P	4.753	8.054	11.057	15.858	21.698	6.838	5.216	40	0	40	20	70	0	3	2	2	25	Male	4	4	2	1	5	2	5	2	4	3	5	5	3	2	2	0	0	0	20	30
64	T	D	26.38	40	P	4.72	5.158	6.939	9.458	10.943	6.597	6.442	40	40	23	20	30	0	4	1	2	38	Male	2	1	2	3	1	1	4	5	1	5	1	3	2	1	1	0	0	0	25		20
65	L	P	3.72	15	P	6.144	8.365	5.736	10.032	8.078	6.086	6.873	40	40	20	30	80	0	4	3	3	26	Male	5	5	1	2	5	5	5	3	5	4	3	4	1	2	1	1	0	0	25		35	5
66	S	D	25.22	40	D	26.949	29.754	26.25	27.877	24.781	24.808	24.284	40	40	25	30	10	0	4	3	1	36	Male	2	3	2	2	1	1	2	3	1	3	1	3	3	1	1	0	0	0	25		20
67	L	P	5.45	40	D	20.88	27.226	33.079	28.847	41.342	21.924	23.106	40	40	40	30	50	0	5	3	3	45	Female	1	2	1	2	2	1	2	2	1	1	1	2	1	1	1	0	1	0	40	30
68	T	P	4.88	39	P	4.115	7.529	2.778	7.866	22.908	8.901	8.292	18	19	16	20	40	40	4	3	2	60	Female	4	4	1	1	2	4	5	3	1	3	5	5	1	1	1	0	1	0	60	5
69	T	D	37.98	40	D	25.922	18.603	31.912	23.729	25.642	18.843	19.863	40	20	15	30	80	0	3	3	3	24	Female	1	4	2	1	2	1	4	3	2	3	3	4	1	1	1	0	0	0	10	33
70	S	P	9.19	40	P	8.99	12.054	12.992	11.325	14.006	9.592	9.061	40	0	20	30	10	0	4	3	1	53	Male	3	4	2	3	3	2	3	1	3	1	3	4	2	2	3	0	0	0	25		23	41
71	L	D	33.11	10	P	6.043	8.359	14.333	14.519	8.633	7.696	6.439	40	0	20	30	60	0	4	3	3	24	Male	3	2	1	1	2	1	4	3	1	4	2	4	1	1	1	1	1	0	25		20
72	L	P	4.88	38	D	14.284	16.515	22.121	20.694	21.843	27.235	20.061	38	38	13	20	0	0	3	1	2	27		1	5	1	4	4	1	4	2	5	2	3	4	2	5	3	0	0	0	20	33
73	S	D	27.49	10	P	11.465	13.467	34.173	17.548	34.032	21.616	8.839	40	0	30	10	40	20	3	2	1	70	Female	3	2	1	1	1	2	4	3	1	3	1	4	1	2	2	0	0	0	10	25
74	T	P	10.05	33	P	8.156	10.605	12.745	12.752	11.699	9.017	13.171	40	0	19	20	60	20	4	1	3	45	Female	2	3	1	2	3	2	4	2	3	3	2	4	1	1	1	0	0	0	60	30
75	T	P	7.96	30	D	21.768	30.455	35.253	23.538	33.026	20.165	17.906	40	0	23	30	20	0	4	3	1	52	Male	1	2	1	1	1	1	4	4	2	3	2	4	1	1	1	0	0	0	25		20
76	L	D	29.51	10	P	13.534	11.394	8.33	13.019	16.031	11.548	8.705	20	40	20	30	60	0	4	3	3	19	Female	1	2	3	5	3	1	2	2	4	2	1	2	4	1	2	0	0	0	25		20
77	T	P	6.54	40	D	26.183	34.543	40.381	42.746	46.916	45.098	44.224	40	40	40	40	15	0	4	2	2	31	Female	2	3	2	3	3	1	4	3	3	4	2	4	2	1	2	0	0	0	10	30
78	T	P	11.83	10	P	8.087	9.459	13.197	13.133	12.037	28.679	8.101	20	40	10	30	20	42	2	2	1	40	Male	1	2	1	3	1	2	2	2	2	2	1	3	2	1	1	0	0	0	25		6	5
79	L	D	20.99	0	D	27.657	44.509	48.346	42.218	49.809	24.892	31.701	40	0	20	20	60	0	3	1	3	22	Male	1	1	1	1	1	1	3	4	1	3	1	2	1	1	1	0	0	0	10	30
80	S	D	10.69	40	D	10.58	12.221	11.86	11.427	13.762	11.165	11.647	40	20	20	40	100	100	4	1	2	61	Female	2	1	1	1	1	1	4	4	1	4	2	4	1	1	1	0	0	0	10	25
81	S	P	7.27	40	P	8.325	15.574	11.763	10.914	14.204	10.778	12.067	40	20	30	20	60	20	4	1	2	55	Female	5	5	1	1	4	2	4	1	3	2	4	5	1	1	1	0	0	0	25		20
82	S	P	5.52	40	D	10.553	23.167	31.882	27.667	39.846	29.137	55.259	20	40	30	10	15	0	4	2	2	25	Male	3	2	1	3	1	2	3	2	2	3	3	3	2	4	2	0	0	0	40	30
83	L	P	5.69	9	P	10.039	8.124	11.818	11.077	8.402	9.572	20.265	0	40	19	10	1	20	3	2	1	24	Male	5	4	1	2	4	2	4	2	4	2	4	4	4	1	4	0	0	0	10	30
84	T	D	40.95	20	D	38.635	41.764	28.864	24.633	36.395	32.343	31.664	40	40	20	20	20	0	4	1	1	61	Female	4	3	1	1	1	3	5	3	2	2	1	4	1	1	1	0	0	0	40	25
85	L	D	4.45	40	D	21.334	18.116	21.477	22.348	30.792	20.964	20.914	40	40	40	10	90	0	4	2	2	27	Male	1	4	1	3	4	1	3	1	4	2	1	3	4	1	1	0	0	0	10	30
86	S	D	10.05	0	D	30.275	85.659	70.075	204.614	154.725	29.635	37.094	40	0	20	5	5	0	3	2	1	31	Male	2	1	1	2	1	2	2	3	1	2	1	2	1	3	1	0	0	0	10	34
87	T	D	31.59	40	P	4.956	10.273	18.041	8.644	12.84	6.937	8.969	40	40	20	30	40	0	3	3	2	26	Female	3	5	1	1	4	1	5	2	3	2	1	5	1	1	1	0	0	0	25		23	80
88	L	P	4.04	40	D	30.691	60.886	38.872	51.643	81.851	35.804	9.127	40	0	30	20	30	0	4	1	1	25	Male	3	3	1	2	3	2	3	2	2	3	2	4	1	1	1	0	0	0	25		23	50
89	S	P	3.99	40	D	34.441	25.803	31.915	28.873	36.76	23.371	25.775	40	0	40	20	90	0	4	1	1	35	Male	3	4	4	2	4	1	3	2	3	3	2	4	2	2	1	1	0	1	25		23	14
90	T	D	33.74	0	D	25.238	24.639	49.648	31.435	70.436	37.935	34.365	40	0	15	30	13	0	3	3	1	34	Male	3	2	1	1	2	3	4	5	2	4	3	5	2	3	1	0	0	0	25		20
91	L	P	4.3	0	P	5.359	7.832	5.576	11.513	21.867	13.747	10.992	40	40	0	20	80	20	4	1	3	26	Male	2	4	1	1	3	1	2	2	2	2	2	4	2	2	1	1	0	0	25		12	5
92	T	P	7.3	10	D	29.188	45.932	36.738	33.156	33.112	40.013	38.123	40	0	20	10	100	0	4	2	2	31	Female	2	1	1	1	2	2	5	3	2	2	3	4	1	2	1	0	0	0	40	30
93	L	D	48.21	30	D	38.02	51.082	55.206	61.278	64.765	38.788	41.795	40	0	20	20	0	0	3	1	1	40	Male	3	4	2	3	3	2	3	3	4	2	3	4	4	2	2	0	0	0	25		23	50
94	T	P	3.04	20	P	6.4	6.971	6.169	8.914	5.708	6.648	7.369	20	40	40	29	100	0	3	3	2	39	Female	2	1	3	3	1	1	5	3	2	4	3	4	2	1	1	0	0	0	80	26
95	L	D	34.43	15	P	4.825	9.048	8.746	9.246	20.329	10.147	5.542	40	40	20	10	30	0	4	2	2	18	Male	3	2	2	1	1	1	1	2	1	4	3	4	1	1	1	0	0	0	10	30
96	S	P	6.48	40	D	4.998	4.341	5.429	7.623	11.159	9.008	6.456	40	0	35	30	40	30	3	3	3	24	Female	1	2	1	2	2	1	2	1	3	2	2	2	1	1	1	0	0	1	10	25
97	T	D	7.18	0	P	9.208	6.048	10.561	9.78	12.095	9.218	10.028	40	0	20	10	10	20	5	2	1	25	Male	1	4	1	2	3	1	4	2	3	2	1	4	3	1	2	0	0	0	25		20
98	S	P	5.93	10	P	6.045	11.044	6.836	11.03	10.195	8.959	5.192	40	0	20	10	40	0	4	2	3	28	Male	4	1	1	1	2	1	5	4	1	4	1	3	1	1	1	0	0	0	25		36	33
99	L	P	5.22	40	P	7.365	4.816	6.624	13.021	18.508	5.868	8.078	40	0	20	10	60	0	4	2	3	50	Female	1	4	1	1	4	1	3	1	4	1	3	3	1	1	1	0	0	0	20	25
100	L	P	3.84	40	D	27.74	26.671	35.435	30.826	32.275	27.997	20.271	40	0	40	30	30	0	4	3	2	33	Female	2	2	1	1	1	1	4	4	1	3	1	4	1	1	1	0	0	0	25		20
101	S	D	32.61	10	D	26.796	38.461	56.189	60.366	30.942	20.916	54.337	40	0	20	10	30	0	3	1	3	19	Male	2	3	3	2	4	1	2	2	3	2	1	2	2	1	2	0	0	0	20	30
102	L	P	6.91	40	P	4.979	6.525	7.406	10.619	11.76	7.67	7.744	40	0	40	10	90	0	4	2	2	19	Male	3	4	1	1	3	2	4	2	3	2	2	3	1	1	2	0	0	0	25		20
103	T	D	20.82	40	P	6.159	8.148	7.668	9.367	11.162	7.611	9.456	40	40	40	20	60	10	4	1	3	52	Female	3	3	1	1	2	4	3	4	1	4	1	4	1	1	1	0	0	0	25		20
104	L	D	27.54	40	P	6.76	4.098	7.288	10.843	7.631	9.72	5.011	40	0	30	20	10	20	3	1	1	34	Male	2	3	3	3	4	1	3	4	3	2	1	4	1	2	3	1	0	0	25		20
105	S	D	29.52	10	P	5.759	6.483	2.59	2.224	4.301	2.244	6.702	12	16	11	12	34	23	3	2	1	21	Female	3	3	2	4	4	2	3	4	4	4	2	3	4	4	4	0	0	0	54	25
106	L	P	6.13	10	D	6.456	18.564	8.537	13.017	10.563	16.893	17.02	40	0	20	10	40	0	4	2	3	22	Male	1	3	2	2	3	1	3	4	2	2	2	3	2	2	1	1	0	0	44	22
107	T	P	4.06	40	D	21.06	17.641	25.21	31.421	26.039	28.807	26.011	40	40	40	30	10	0	4	3	1	51	Female	3	2	1	1	1	2	4	3	2	4	3	5	3	1	1	0	0	0	2	30
108	L	P	3.91	40	P	4.309	7.019	7.741	16.31	11.949	6.94	4.55	40	40	40	30	10	0	4	3	1	19	Male	2	4	1	1	2	1	4	4	1	4	1	4	2	1	1	0	0	0	25		20
109	L	D	22.98	20	P	7.16	6.169	5.071	8.755	8.538	7.032	5.34	40	40	21	30	60	20	4	2	3	51	Female	2	3	1	1	1	1	4	4	1	4	1	4	1	1	1	0	0	0	40	25
110	T	P	12.73	0	P	16.893	9.353	21.994	12.954	32.65	10.12	7.354	40	0	10	10	40	50	3	2	1	35	Male	3	1	1	1	1	2	4	4	1	3	2	4	1	1	1	0	0	0	10	15
111	S	D	22.54	30	P	10.501	13.132	9.593	13.072	14.46	9.025	7.19	40	40	20	30	25	0	5	3	1	58	Male	3	3	1	1	3	1	4	2	2	2	3	5	1	1	1	0	0	0	25		20
112	S	D	45.76	0	P	6.354	10.264	9.233	10.291	10.758	8.03	8.915	40	0	20	20	60	1	3	1	3	24	Female	4	3	1	1	2	3	4	2	2	3	2	4	2	1	1	0	0	0	10	30
113	T	D	16.14	40	D	18.923	22.93	29.736	14.694	16.774	20.228	17.406	40	0	13	8	20	0	3	2	1	38	Female	4	1	1	1	1	1	4	5	1	5	1	4	1	1	1	0	0	0	19	28
114	L	D	35.64	10	D	31.188	27.72	26.016	22.457	26.96	22.03	24.976	25	20	10	25	65	0	3	3	3	30	Male	5	2	1	1	2	4	5	5	1	4	5	5	1	1	2	0	0	0	30	10
115	T	D	25.94	40	D	33.026	31.89	29.594	28.896	28.794	30.379	10.35	40	0	20	20	70	0	4	1	2	22	Female	4	2	1	1	1	1	4	5	1	4	2	5	1	3	1	0	0	0	25		20
116	S	P	8.48	21	P	8.71	7.92	7.381	12.82	7.791	7.764	10.466	0	1	5	17	100	100	4	2	2	29	Male	3	4	3	3	4	2	3	2	4	3	2	3	3	3	3	0	0	0	40	25
117	L	P	5.47	30	D	25.374	24.522	19.73	26.78	27.266	23.001	24.645	40	0	20	30	80	0	4	3	3	22	Male	4	4	2	3	4	4	2	2	2	2	3	4	2	4	3	0	0	0	25		24	51
118	T	D	3.42	40	D	26.7	19.933	28.772	30.124	32.525	26.242	21.645	40	0	40	10	60	0	4	2	3	22	Male	1	1	3	3	1	1	2	4	4	3	1	3	4	5	4	0	0	0	25		20
119	S	D	45.36	0	D	33.918	27.584	24.985	60.746	56.641	45.125	43.165	40	0	20	30	70	0	4	3	2	20	Female	1	1	1	1	2	1	2	3	1	2	1	2	1	2	1	0	0	1	40	30
120	S	P	9.87	10	D	14.12	16.273	15.909	17.47	23.722	16.889	17.607	40	0	2	10	70	0	4	2	2	31	Female	1	4	4	4	3	1	4	3	4	2	3	5	1	3	1	0	0	0	25		20
121	T	P	5.99	0	P	6.921	6.651	8.298	9.221	11.41	6.044	7.64	40	0	0	10	70	0	4	2	2	33	Male	1	1	1	1	1	1	4	5	1	3	2	4	1	2	1	0	0	0	10	30
122	S	D	23.36	20	D	22.734	36.071	27.127	95.36	29.98	28.637	41.379	23	9	14	15	30	48	4	2	3	32	Female	1	2	1	2	1	1	3	4	2	4	1	2	1	1	1	0	0	0	52	29
123	L	P	8.84	40	P	6.759	8.886	5.34	7.628	2.551	3.306	7.071	26	32	19	15	72	45	4	1	2	26	Male	3	3	4	5	2	3	3	5	4	5	2	2	3	3	4	1	1	1	80	31
124	L	D	61.46	20	P	7.473	10.803	6.117	7.273	12.211	7.26	6.284	40	40	20	10	20	0	3	3	1	34	Female	1	2	1	1	1	1	4	2	1	2	1	3	1	1	1	0	0	0	25		20
125	T	P	3.97	20	D	8.32	10.478	12.922	11.988	17.873	28.489	22.264	40	40	20	20	80	0	4	1	3	35	Female	2	2	1	1	2	2	4	3	1	2	2	4	1	1	2	0	0	0	10	30
126	S	D	23.66	35	D	15.685	29.798	19.526	18.264	26.299	6.916	16.774	40	30	20	30	20	0	4	3	1	35	Female	2	3	2	3	3	1	2	2	3	2	1	3	2	1	1	0	0	0	40	25
127	S	D	23.71	40	D	18.817	31.244	24.397	29.395	29.96	22.761	16.52	40	40	40	20	70	0	4	1	2	27	Male	2	4	2	2	4	2	2	2	3	3	3	3	2	1	2	0	1	0	25		20
128	L	P	11.54	10	D	6.837	11.574	9.257	9.328	11.216	10.066	8.855	40	40	20	10	40	20	3	2	2	51	Female	1	5	1	1	2	1	3	1	5	1	2	3	5	1	1	0	0	0	40	3
129	S	D	42.83	40	P	7.813	14.709	10.719	12.425	15.15	7.555	10.136	40	0	30	30	70	0	4	3	3	48	Male	3	3	1	1	2	1	4	4	1	2	2	3	2	1	1	1	0	0	20	30
130	S	D	36.32	10	P	8.125	8.047	5.034	9.083	21.752	9.869	5.45	40	0	20	20	50	40	3	1	2	28	Female	2	3	1	2	1	1	3	4	1	2	2	3	1	1	1	0	0	0	25		20
131	S	P	3.53	0	D	40.188	26.884	48.773	42.842	48.154	46.738	33.999	40	40	0	30	40	0	4	3	1	31	Male	4	1	1	2	1	2	2	4	1	4	2	4	1	1	1	1	0	0	25		23	80
132	S	P	4.33	31	P	5.798	4.381	4.226	5.075	15.303	6.502	10.443	30	30	30	29	10	0	10	2	1	33	Male	5	5	5	5	5	5	5	5	5	5	5	5	5	5	5	0	0	0	40	30
133	T	P	6.38	13	D	8.376	10.157	9.058	13.483	5.741	4.552	6.368	40	20	20	20	100	0	4	3	1	49	Female	1	2	1	2	3	1	2	1	3	1	1	2	1	1	1	1	0	0	20	25
134	L	P	8.01	15	D	8.887	15.373	4.978	14.168	13.234	10.569	7.51	40	0	20	10	10	20	3	1	1	18	Male	3	4	2	1	2	2	3	4	2	3	3	3	3	2	1	0	0	0	25		23	80
135	T	P	3.68	20	D	5.978	6.47	3.962	5.054	5.383	7.488	7.789	40	40	20	20	60	0	4	2	1	37	Female	2	2	2	1	3	1	3	2	3	1	1	4	4	1	1	0	0	0	75	35
136	S	P	7.64	40	D	19.361	22.437	23.674	23.555	30.817	22.076	28.171	40	0	20	20	40	0	4	1	3	52	Female	3	2	1	1	1	1	2	2	3	3	2	5	1	1	1	1	0	0	40	30
137	S	P	7.72	25	P	20.884	11.279	11.936	14.698	36.388	14.935	10.118	25	25	20	20	40	20	4	1	3	23	Female	2	5	1	1	4	1	2	1	4	1	1	3	1	3	2	0	0	0	33	25
138	T	P	6.06	40	P	6.823	8.916	9.707	9.579	14.014	13.747	6.778	40	40	40	30	10	20	4	3	1	61	Female	3	3	1	1	2	1	5	3	1	3	2	5	1	1	1	0	0	0	25		20
139	S	P	4.19	40	P	5.291	6.622	7.348	15.644	38.353	6.25	6.469	40	0	27	30	40	0	3	3	1	27	Female	2	4	3	2	4	1	3	1	4	1	3	4	2	3	2	0	0	1	25		10	50
140	S	P	9.45	29	P	5.923	9.473	6.724	6.266	3.731	11.493	6.757	40	4	40	30	20	20	4	3	3	20	Female	5	5	3	3	5	3	5	2	5	3	3	5	3	4	5	0	0	1	30	16
141	L	D	42.05	20	P	17.621	8.386	11.795	8.046	10.626	9.424	8.337	0	40	20	20	40	0	4	1	2	52	Male	4	4	1	1	1	1	1	4	1	1	5	5	1	1	3	0	0	0	10	30
142	T	P	5.59	9	P	3.661	4.732	3.698	4.68	5.146	4.728	6.164	16	29	18	7	5	100	2	1	2	29	Female	4	2	2	3	1	2	2	3	2	4	3	2	2	1	1	0	0	1	50	25
143	S	D	29.93	30	P	9.208	11.681	12.652	12.428	13.1	7.042	7.841	40	40	20	10	40	0	4	2	3	52	Male	2	2	1	1	3	1	3	2	2	2	1	3	2	1	1	0	0	0	25		20
144	S	D	47.39	0	P	7.14	8.007	11.493	8.172	15.457	11.484	11.39	40	0	10	30	10	20	4	3	1	45	Female	2	4	2	1	4	1	5	2	3	1	4	4	2	2	1	0	0	0	10	30
145	T	D	38.61	30	P	6.353	21.146	9.801	15.284	16.219	10.912	6.304	40	40	30	20	80	0	4	1	2	44	Male	2	5	1	2	4	1	4	1	5	3	1	3	3	1	1	0	0	0	8	30
146	T	D	7.9	40	P	6.14	5.958	5.998	11.337	18.583	11.863	7.503	40	40	40	30	11	20	4	2	1	23	Male	4	5	1	1	4	3	4	2	2	4	1	4	1	1	1	0	0	0	25		20
147	T	D	21.97	22	D	27.184	21.962	33.995	48.865	10.967	10.853	6.516	22	18	22	40	60	0	4	3	3	33	Male	3	1	1	2	1	3	3	4	1	2	1	5	1	1	1	0	0	0	10	30
148	L	P	13.39	30	P	9.171	9.104	14.46	16.213	18.888	9.708	9.915	40	40	20	10	40	0	4	2	2	39	Female	4	5	1	1	3	2	3	1	5	1	3	4	1	2	1	1	0	0	40	30
149	S	D	24.08	21	D	10.979	11.581	19.2	19.121	23.509	45.149	13.179	40	0	21	30	10	0	4	3	1	38	Male	3	3	1	2	1	1	5	4	1	3	2	4	1	1	1	0	0	0	20	1
150	S	P	7.41	40	P	7.948	13.332	13.466	16.124	13.809	18.517	11.345	40	40	20	30	10	60	4	3	1	59	Female	2	5	1	1	4	3	4	1	2	1	1	2	1	1	1	0	0	0	10	30
151	T	D	25.31	40	D	20.225	12.765	35.132	20.414	39.832	23.939	22.972	40	0	40	20	100	0	3	1	2	31	Female	3	2	1	1	1	2	4	4	2	3	2	4	2	1	1	0	0	0	10	40
152	S	D	15.68	40	D	18.823	29.102	29.19	50.219	21.039	26.922	21.377	40	0	40	10	10	1	3	2	3	34	Female	2	1	2	3	2	3	3	3	2	4	1	3	2	1	2	0	0	0	11	30
153	L	P	6.47	40	D	12.863	20.159	14.756	21.257	21.368	14.491	12.327	40	40	40	30	40	0	4	3	2	38	Male	2	3	2	2	3	1	2	2	4	2	1	2	4	1	1	0	0	0	10	30
154	L	D	20.23	25	P	6.775	7.373	9.464	6.709	5.905	6.044	5.85	20	0	15	20	60	0	4	1	2	26	Male	4	1	1	1	1	2	1	5	1	3	1	4	1	1	1	0	0	0	30	25
155	T	P	8.02	40	P	9.152	8.631	16.053	10.071	16.066	9.526	10.197	40	20	30	30	40	0	4	3	3	61	Female	3	4	1	1	1	1	5	4	1	4	4	2	2	1	1	1	0	0	25		20
156	S	D	9.45	40	P	10.383	14.011	11.416	10.697	8.883	9.806	10.214	40	0	20	40	100	0	3	1	2	56	Female	1	3	2	3	2	1	1	1	2	1	1	2	2	1	1	0	0	0	30	25
157	T	P	5.21	40	D	34.741	31.086	30.758	22.105	20.494	26.203	23.53	40	0	20	20	60	0	4	1	3	45	Male	2	3	2	3	3	1	3	3	3	2	1	4	2	2	2	0	0	0	25		23	25
158	L	D	25.94	24	D	6.507	3.604	4.797	6.574	9.407	6.806	7.09	40	0	20	20	40	0	3	1	3	49	Male	1	5	5	5	5	1	1	4	5	1	1	1	1	5	1	0	0	0	40	25
159	T	D	18.15	20	P	5.618	6.728	5.036	7.642	11.953	8.12	7.958	40	40	20	20	40	50	4	1	1	45	Female	1	5	1	1	2	1	2	1	2	1	1	3	1	1	1	0	0	0	40	9
160	T	P	8.35	10	D	8.48	5.628	23.898	12.336	9.034	14.12	5.907	0	0	10	20	60	40	4	1	3	22	Female	3	4	1	1	3	2	4	2	3	4	2	3	3	1	1	0	0	0	40	45
161	S	P	6.08	20	D	17.877	20.304	24.522	21.933	20.33	20.535	10.097	40	40	32	10	5	0	4	2	1	30	Male	3	2	2	2	2	2	2	2	3	2	3	3	2	3	1	0	1	0	10	25
162	L	D	22.86	10	P	8.086	5.053	5.188	9.109	10.154	8.052	9.75	39	0	20	30	80	100	4	3	3	42	Female	3	5	1	1	4	2	3	1	4	1	2	3	3	1	2	0	0	0	40	25
163	L	P	5.21	40	D	25.307	30.169	32.072	23.304	32.868	43.826	38.255	40	40	1	20	40	0	4	1	3	38	Male	2	2	1	1	2	1	3	3	1	3	1	3	1	1	1	1	0	0	40	30
164	S	P	6.04	40	P	7.591	8.59	15.871	12.549	6.675	14.487	6.917	40	0	40	20	100	10	3	1	2	45	Female	4	5	4	5	5	1	4	1	5	1	2	4	2	4	4	0	0	0	40	30
165	L	D	27.13	21	D	34.926	23.815	30.149	28.873	24.721	33.31	35.982	21	21	20	11	48	0	4	2	1	63		2	1	3	1	2	1	3	3	1	4	2	4	2	1	1	0	0	0	26	26
166	T	P	6.48	36	D	48.053	41.627	36.124	51.361	72.893	50.635	31.795	40	1	35	40	80	0	4	2	2	36	Female	4	1	1	1	1	2	4	5	1	4	4	4	1	1	1	0	1	0	10	30
167	L	D	68.66	40	D	69.734	85.04	80.685	114.482	94.499	145.832	198.415	22	37	20	30	76	40	4	3	2	34	Female	1	1	2	1	2	3	1	3	1	3	3	4	1	1	1	0	0	0	51	21
168	L	P	4.49	40	P	10.924	13.184	10.391	10.389	12.74	14.43	5.94	40	40	40	30	40	10	4	3	3	24	Male	3	4	1	2	4	1	5	4	2	4	2	5	2	1	1	0	0	0	10	30
169	L	P	4.44	40	D	10.622	10.079	9.85	12.022	16.83	7.289	5.586	40	40	20	10	10	0	3	2	1	32	Male	1	5	2	3	5	1	2	1	5	1	5	3	5	1	1	0	0	0	25		11	15
170	T	D	56.37	20	D	17.236	28.7	36.436	29.844	49.572	22.788	20.034	40	0	20	10	70	0	4	2	2	19	Male	3	2	1	1	4	2	4	3	2	2	2	4	1	1	1	0	0	0	10	30
171	S	P	4.06	40	D	24.313	35.539	30.685	33.065	23.146	22.837	28.924	40	40	40	20	40	0	5	1	3	53	Female	2	1	1	1	1	1	5	4	1	3	1	3	1	2	1	1	0	0	25		23	25
172	T	P	3.45	40	P	4.981	6.342	5.951	8.417	13.145	5.573	5.676	40	0	20	30	60	0	4	2	1	38	Male	1	4	2	4	2	2	2	2	4	1	1	3	3	1	1	0	0	0	33	30
173	L	P	9.58	22	P	19.545	6.28	3.942	1.739	12.564	14.46	9.085	33	33	20	25	0	1	4	1	1	19	Female	2	4	4	4	4	2	2	3	4	2	2	2	4	2	4	0	0	0	20	30
174	S	P	8.39	40	D	13.375	21.905	18.99	22.444	35.862	23.178	29.037	40	0	20	30	70	0	4	3	2	25	Male	3	3	1	1	1	1	4	3	2	2	2	3	1	1	1	0	0	0	25		23	4
175	L	P	6.95	20	P	12.801	15.983	9.698	11.427	21.232	11.127	8.633	40	0	20	30	30	40	3	3	3	27	Male	4	5	1	1	3	2	3	2	4	4	3	5	3	2	1	0	0	0	25		20
176	T	P	9.17	19	D	12.833	8.612	11.379	10.754	9.429	13.508	10.748	40	0	20	30	100	1	4	3	2	51	Male	1	4	1	1	1	1	3	3	1	2	1	4	1	1	1	0	0	0	25		20
177	S	D	46.24	20	D	45	65.765	53.528	85.52	61.561	47.729	44.047	40	0	10	20	30	0	4	1	2	32	Female	2	1	1	1	1	1	5	5	1	3	1	4	1	1	1	1	0	0	25		28	20
178	L	D	54.47	10	D	78.858	51.162	99.232	55.784	86.132	95.797	78.826	40	30	10	20	80	60	3	1	3	38	Female	2	2	1	1	1	2	3	4	1	2	1	4	1	1	1	0	0	0	4	15
179	S	D	14.57	10	P	13.342	9.68	11.925	15.951	14.437	13.561	9.594	9	5	10	5	20	30	4	2	3	48	Female	5	5	1	1	2	1	3	1	4	1	1	4	1	1	2	0	0	0	25		20
180	L	D	39.18	40	D	18.523	27.79	91.681	81.06	60.859	37.734	22.453	40	40	20	30	70	0	4	3	1	27	Male	2	2	1	2	1	1	3	3	1	2	1	4	1	1	1	1	0	0	25		20
181	S	D	105.66	20	D	22.948	21.214	51.819	42.24	36.986	21.946	9.507	30	20	25	35	20	0	4	2	1	37	Male	4	2	1	2	2	4	4	4	2	3	1	3	1	1	1	0	0	0	30	25
182	L	D	80.6	40	P	7.064	40.744	18.446	12.567	45.962	10.257	14.712	40	0	20	10	20	0	4	2	1	31	Female	2	5	4	1	5	1	4	2	5	2	3	4	2	2	3	0	0	0	10	17
183	L	D	43.07	30	D	27.95	52.862	23.841	64.992	74.025	34.423	35.074	40	40	20	40	36	0	4	2	2	36	Female	1	3	1	2	2	1	3	3	3	4	2	4	2	1	1	0	0	0	25		24	16
184	L	P	4.08	10	D	19.76	6.391	18.548	15.917	8.332	20.2	14.376	40	20	20	10	20	0	4	1	1	24	Male	2	3	1	2	1	2	2	4	2	2	2	3	1	1	1	0	0	0	25		20
185	T	P	7.57	40	D	10.683	10.162	19.526	14.77	19.277	13.31	11.046	40	0	20	40	10	20	4	2	1	43	Female	2	2	2	3	2	1	3	3	1	1	2	3	2	1	1	1	0	0	20	50
186	T	D	48.01	20	D	43.074	41.18	55.43	33.713	41.84	24.881	22.851	40	40	40	20	5	0	4	1	1	34	Female	1	2	1	1	2	1	4	4	1	3	1	4	1	1	1	0	0	0	20	15
187	T	D	28.86	0	P	6.958	6.77	8.682	11.215	10.149	6.361	9.248	0	0	4	10	40	0	3	3	3	29	Female	2	5	1	1	3	1	5	1	4	1	5	5	2	5	1	0	0	0	40	30
188	S	P	4.59	6	D	4.307	9.177	14.452	6.373	8.885	4.122	3.712	29	34	25	35	30	88	10	3	3	18	Male	3	2	2	4	2	3	3	3	3	1	4	2	3	3	4	0	0	0	52	33
189	L	D	26.77	40	P	7.424	10.065	9.411	10.774	8.685	6.495	8.936	40	0	20	10	40	0	4	2	3	41	Female	2	3	2	2	2	1	3	2	3	4	2	3	2	2	1	1	0	0	25		20
190	L	D	8.36	20	P	9.21	10.548	6.03	9.595	6.551	7.676	7.592	34	34	19	14	97	68	2	3	2	55	Male	3	4	2	3	4	1	3	3	4	3	3	4	2	4	2	0	0	0	66	25
191	S	D	12.41	40	P	6.827	6.9	6.158	5.328	8.056	7.605	5.359	40	40	20	20	64	41	4	1	1	18	Male	5	1	1	1	2	4	4	4	2	5	1	5	1	1	1	0	0	0	45	34
192	S	P	5.32	30	P	5.632	5.493	3.805	4.945	4.683	5.644	5.455	40	40	21	21	72	99	1	2	3	33	Female	2	5	3	3	3	3	3	1	3	2	3	3	3	1	4	0	0	0	30	30
193	S	P	6.5	0	P	5.557	7.121	6.611	8.4	14.075	11.115	6.764	40	40	19	10	10	0	4	3	1	23	Male	4	3	3	2	2	2	3	2	2	3	1	4	3	1	1	1	0	0	25		17	4
194	S	D	9.42	0	D	34.651	31.272	33.377	46.654	37.561	28.981	33.349	0	0	20	20	0	0	10	1	2	31	Male	3	3	3	2	4	3	2	1	4	2	4	4	3	4	2	0	0	0	20	30
195	T	P	7.24	15	P	6.544	8.247	5.19	6.399	11.218	4.902	3.188	30	34	22	30	34	42	7	3	1	36	Male	2	3	1	1	1	1	4	3	2	2	4	3	2	2	3	0	0	0	40	30
196	T	P	4.23	20	P	7.493	7.119	5.294	12.714	11.837	8.469	7.142	40	0	20	20	40	20	4	2	3	21	Male	1	4	1	1	3	1	3	1	2	2	1	2	1	1	2	1	0	0	40	30
197	L	D	19.48	21	D	12.285	13.071	12.318	11.96	12.019	8.909	10.112	22	13	27	30	74	66	3	3	3			4	4	4	4	4	3	4	5	3	3	4	3	4	4	3	0	0	1	61	14
198	S	D	30.94	30	P	5.312	13.617	16.189	7.877	10.836	6.239	5.919	40	30	30	30	80	0	4	3	2	32	Male	3	5	2	4	5	1	4	1	5	2	1	3	4	2	2	0	0	0	20	30
199	L	P	4.79	18	D	20.017	33.365	19.212	23.845	30.2	25.303	27.604	20	20	20	20	60	0	10	3	2	19	Male	3	4	3	3	2	3	2	3	2	3	2	2	3	2	2	0	0	0	25		22	39
200	T	P	9.38	15	D	10.8	5.801	4.415	7.554	7.408	4.095	7.3	40	40	20	20	50	50	3	1	3	24	Male	3	4	3	1	4	3	3	2	1	2	3	4	4	1	1	0	0	0	20	30
201	T	D	23.89	20	D	26.441	25.582	19.471	24.473	19.944	16.522	18.941	30	20	10	20	60	0	4	1	2	52	Female	1	5	3	1	5	1	4	3	5	1	4	4	4	2	5	1	0	0	40	35
202	L	D	29.46	20	P	6.104	6.79	7.856	11.301	10.144	7.38	5.764	40	40	20	20	20	0	4	1	1	44	Female	2	3	1	1	3	2	3	2	3	2	2	3	1	1	1	0	0	0	25		23	34
203	T	D	26.1	40	D	25.46	23.271	28.62	30.541	20.709	25.55	20.525	40	0	20	30	40	0	4	3	1	34	Female	2	1	1	2	1	1	3	3	1	3	1	3	1	1	1	0	0	1	33	33
204	S	D	26.67	40	D	26.002	24.171	32.403	22.876	44.27	20.232	21.458	40	0	20	30	60	0	4	3	3	44	Male	4	2	1	2	3	2	4	4	3	4	2	5	2	1	1	1	0	1	25		20
205	T	P	9.74	20	D	13.281	10.106	11.326	11.061	11.64	9.964	7.886	40	0	20	30	80	20	4	1	3	19	Female	4	3	1	2	3	2	3	3	2	3	3	4	2	1	1	0	0	0	20	30
206	S	P	6.05	21	D	35.347	43.263	52.95	64.445	43.33	48.367	54.893	40	0	20	20	10	0	4	1	1	51	Female	3	2	2	2	1	1	4	4	1	2	2	4	1	1	1	0	1	0	10	30
207	L	P	7.43	20	P	5.91	10.955	5.414	5.988	11.443	11.083	8.869	40	40	20	30	80	0	4	3	2	36	Female	3	5	1	1	5	1	4	1	5	1	1	3	1	1	2	1	0	0	25		30	80
208	S	D	21.2	30	P	14.323	4.362	7.415	9.947	7.362	9.527	8.194	2	40	25	10	77	20	3	2	1	42	Male	4	3	1	1	2	3	4	3	3	4	2	4	2	2	2	0	0	0	36	26
209	S	P	3.35	40	D	33.71	33.929	43.733	36.181	52.108	33.98	39.855	40	0	25	10	70	0	4	2	2	41	Female	2	1	1	2	1	1	2	3	1	4	1	2	1	1	1	0	0	0	25		22	50
210	S	P	6.77	10	P	3.409	3.943	2.227	4.644	3.063	2.097	4.094	11	14	13	14	35	39	4	3	2	19	Female	2	5	1	2	4	5	5	2	4	3	3	5	3	3	2	1	0	0	70	9
211	L	D	40.73	30	D	44.535	36.393	48.087	79.385	40.432	5.763	39.381	25	40	20	25	60	0	4	2	1	26	Male	2	1	1	1	1	1	2	5	1	1	1	3	1	1	1	0	0	0	13	25
212	S	P	5.19	40	P	16.325	6.428	6.306	9.317	12.673	12.561	5.732	40	40	25	40	80	60	4	2	1	30	Male	2	1	1	2	1	2	2	4	1	3	2	3	1	1	1	0	0	0	70	34
213	S	P	7.71	40	D	21.822	23.008	27.654	31.86	26.5	21.844	13.828	40	40	40	30	60	0	4	3	2	65	Female	3	5	2	1	3	1	4	2	3	1	3	2	4	4	1	0	0	0	20	37
214	L	P	7.49	40	P	7.726	12.263	13.043	20.16	16.606	9.282	6.236	40	0	20	10	10	0	4	2	1	58	Male	2	2	1	1	2	1	4	3	2	1	1	4	1	1	1	0	0	0	25		20
215	S	P	3.95	40	P	6.408	9.924	14.086	11.383	14.483	7.491	10.062	40	0	2	20	40	0	4	1	3	25	Female	2	3	1	1	1	1	4	4	1	4	1	4	1	1	1	0	0	0	15	27
216	T	D	45.86	5	P	22.519	7.508	5.595	14.273	4.611	4.994	7.395	20	1	1	30	44	70	3	3	1	24	Male	3	3	2	2	5	2	3	3	4	2	4	3	4	3	3	0	0	0	50	24
217	L	P	4.88	20	P	13.489	8.423	7.053	12.724	9.984	7.791	9.673	22	20	12	40	60	0	4	2	1	59	Male	4	4	1	1	3	4	4	3	3	4	1	5	1	1	1	1	0	0	50	10
218	L	P	7.95	26	P	3.329	5.27	2.943	6.036	2.928	7.532	6.981	26	19	21	22	69	0	3	1	3	21	Male	2	3	3	2	4	3	5	1	4	2	3	3	3	2	4	0	0	0	25		16	27
219	T	P	8.59	30	P	8.468	9.507	8.817	11.895	14.744	12.295	6.808	40	40	20	20	80	0	4	1	3	58	Male	3	4	1	1	3	3	4	2	3	3	4	4	1	1	1	0	0	0	20	30
220	T	P	4.06	0	D	27.16	27.187	30.263	26.141	32.129	19.326	27.699	40	0	20	30	65	0	4	3	2	47	Male	2	3	1	2	2	1	3	3	1	3	1	4	1	1	1	0	0	0	25		23	25
221	T	D	25.15	15	P	6.22	12.336	13.409	8.663	5.715	8.999	8.276	40	0	20	20	100	0	4	1	2	41	Male	3	3	1	1	3	2	4	3	3	3	2	4	2	2	2	0	0	0	10	30
222	T	D	27.6	40	D	30.357	20.528	37.55	30.182	30.778	30.377	27.421	40	0	40	10	60	0	3	2	3	20	Male	1	2	5	1	2	2	1	4	1	4	1	2	3	1	1	1	0	1	25		20
223	S	P	8.52	40	D	8.056	10.751	11.074	13.244	12.043	11.113	8.745	40	40	20	10	60	0	3	2	3	37	Male	1	4	1	1	4	1	3	1	4	1	1	2	1	1	1	0	0	0	10	16
224	T	D	12.96	0	P	9.106	4.547	6.663	6.608	2.845	2.124	5.102	40	1	19	11	62	69	5	2	1	24	Female	1	1	1	1	1	1	1	1	1	1	1	1	1	1	1	0	0	0	47	23
225	S	D	44.88	40	P	6.924	10.691	16.747	13.048	20.527	7.822	6.746	40	40	40	20	30	1	4	1	3	31	Female	1	4	1	2	4	1	3	2	4	1	1	3	1	1	1	0	0	0	25		20
226	S	D	32.64	25	P	9.599	10.127	8.693	30.361	22.213	13.168	7.917	40	0	20	10	85	100	4	3	2	50	Male	3	2	1	1	2	2	4	4	1	3	2	4	1	2	1	0	1	0	25		20
227	T	P	6.34	40	P	9.511	8.444	7.024	10.938	7.088	5.116	7.085	30	40	40	20	100	100	4	1	2	24	Male	5	5	1	1	4	3	5	2	3	3	3	5	1	1	1	0	0	0	40	20
228	L	P	11.35	25	P	10.814	13.974	12.112	18.005	15.963	15.16	10.54	26	38	20	20	60	40	4	1	2	58	Female	5	1	1	1	1	4	4	4	1	5	4	5	1	1	1	0	0	0	20	30
229	T	D	102.64	17	P	9.9	7.365	4.319	8.499	11.018	11.368	8.671	40	40	22	20	100	20	4	1	2	36	Male	3	5	1	2	4	3	4	1	4	1	3	5	2	1	1	0	0	0	5	25
230	L	D	55.6	40	P	6.49	6.937	10.987	14.592	16.181	11.893	7.559	40	40	20	10	40	0	2	1	3	30	Male	2	2	1	4	1	1	3	4	1	1	2	3	1	1	1	0	0	0	40	30
231	S	D	27.15	0	P	5.924	12.234	7.381	9.117	11.491	11.248	9.69	40	40	20	10	50	40	4	2	2	21	Male	3	4	1	1	1	1	5	1	3	5	3	5	1	1	1	0	0	0	33	30
232	L	D	37.17	0	P	7.953	7.8	7.706	9.012	14.282	10.552	8.5	40	0	20	10	10	0	3	2	1	50	Male	1	3	1	1	2	1	2	2	2	1	1	2	2	1	1	0	0	0	25		20
233	T	D	18.51	40	D	17.286	18.313	21.395	34.186	21.731	17.158	10.652	40	40	40	10	40	0	3	2	3	25	Female	2	1	1	2	1	3	4	5	1	3	3	5	1	1	1	0	0	0	40	28
234	T	P	5.18	10	D	24.327	26.28	37.635	41.205	37.754	30.534	32.499	40	0	20	30	30	50	4	3	2	52	Female	2	3	1	1	2	1	3	2	3	1	1	3	1	2	3	0	0	0	10	30
235	L	P	8.09	20	D	6.644	10.124	51.55	33.941	105.013	65.406	422.573	40	40	20	10	30	0	4	2	3	63	Male	3	3	1	3	2	1	4	4	2	2	1	2	3	1	1	0	0	0	10	30
236	S	D	27.63	40	D	107.899	7.377	21.372	31.208	26.746	28.196	38.603	40	20	20	40	60	0	4	2	2	20	Female	2	4	2	3	4	2	4	2	4	2	4	2	2	4	3	0	0	1	25		20
237	S	D	12.07	5	D	45.469	54.995	52.639	57.68	70.858	45.364	53.348	40	5	15	30	35	0	4	3	3	26	Female	3	1	1	2	1	1	4	4	1	3	1	4	1	1	1	0	0	0	25		20
238	T	P	6.14	35	P	4.261	6.456	5.934	6.006	11.349	5.323	3.265	40	0	25	30	15	0	4	3	2	25	Male	1	2	1	1	1	1	2	3	1	3	1	2	1	1	1	0	0	0	25		20
239	L	D	42.8	10	P	5.786	10.255	11.238	8.211	22.438	6.311	5.068	40	0	20	10	40	0	4	2	3	18	Female	4	3	1	3	2	3	4	2	2	3	2	3	1	1	1	0	0	0	25		20
240	S	D	17.43	40	P	7.861	5.529	3.378	7.32	4.656	6.186	2.986	40	40	40	23	100	51	9	1	3	57	Male	1	1	3	3	2	1	4	2	1	3	1	3	1	1	1	0	0	0	11	20
241	T	P	6.35	32	D	25.806	19.229	19.883	24.667	22.91	23.436	23.316	39	40	27	40	20	0	3	2	1	51	Female	4	3	2	2	4	2	5	3	4	1	4	5	1	4	3	0	0	1	20	3
242	L	D	58.92	20	P	21.359	8.214	7.86	12.033	8.338	6.031	12.533	40	0	19	30	60	53	4	3	2	20	Female	1	3	1	2	2	1	2	2	2	2	1	2	2	1	1	0	0	0	10	30
243	L	P	7.61	20	D	9.098	7.028	9.252	5.885	7.565	8.512	9.137	40	40	20	20	100	20	4	1	1	47	Female	4	2	1	1	1	4	4	4	1	4	4	4	1	1	1	0	0	0	25		23	5
244	L	D	10.03	40	D	26.812	27.14	19.798	29.455	46.986	24.794	26.148	40	20	20	20	50	0	4	1	3	31	Male	1	2	1	1	1	1	3	4	1	3	1	2	1	1	1	0	0	0	40	25
245	T	D	22.82	10	P	14.077	16.04	6.382	7.05	15.623	14.854	11.225	19	20	12	17	41	10	4	2	3	54	Female	3	4	1	1	2	1	3	4	2	1	3	4	1	1	2	0	0	0	49	30
246	L	P	7.72	40	D	28.944	40.204	30.132	31.524	43.832	33.502	28.776	40	40	40	10	70	0	4	2	2	52	Female	3	3	1	1	4	1	4	3	2	3	1	4	1	1	1	0	0	0	10	30
247	L	P	6.68	40	D	25.904	35.498	45.85	49.236	56.89	24.401	24.221	40	40	40	20	40	0	4	1	3	55	Female	3	3	1	1	2	1	4	3	2	3	1	4	1	1	1	0	0	0	25		20
248	L	D	38.51	40	D	34.213	17.065	24.49	22.253	21.267	34.766	19.37	40	0	20	30	20	0	4	3	2	29	Female	3	4	1	1	4	2	4	3	2	4	4	4	1	3	2	1	0	0	10	30
249	T	D	38.18	20	D	29.706	29.1	37.675	34.07	43.567	25.312	21.597	40	0	20	20	20	0	3	1	1	34	Female	1	5	1	1	3	1	3	2	4	2	2	2	2	1	1	0	0	0	10	30
250	T	D	23.13	20	D	35.362	26.452	27.65	22.347	19.725	73.067	10.669	20	40	10	10	0	100	4	3	2	24	Female	2	5	1	1	3	1	3	3	3	1	1	3	1	1	4	0	0	0	31	25
251	S	P	5.26	17	D	17.704	31.165	22.637	32.457	17.936	28.503	6.624	40	20	21	30	10	0	3	3	1	35	Male	1	1	2	5	1	1	2	4	2	2	1	3	2	1	1	0	0	0	10	30
252	L	P	8.31	0	D	7.834	10.075	14.884	13.082	24.791	22.254	17.836	40	0	40	30	60	0	4	3	3	34	Male	1	1	1	1	1	1	1	1	1	1	1	1	1	1	1	0	0	0	25		20
253	L	D	57.42	40	D	48.133	50.455	62.496	46.623	52.101	34.108	33.319	40	0	2	20	85	0	4	1	2	32	Male	4	1	1	1	2	3	3	4	1	4	2	5	1	1	1	0	0	0	6	30
254	T	P	7.2	10	P	7.607	11.193	8.196	10.634	13.021	12.677	10.534	40	0	20	10	10	1	4	2	1	19	Female	3	5	3	2	5	1	5	1	5	2	4	4	2	3	2	0	0	0	25		20
255	T	D	39.02	40	P	6.405	4.668	6.325	9.506	11.977	11.217	6.002	40	0	29	20	60	100	4	3	3	40	Female	2	2	1	1	1	1	2	3	1	2	2	3	1	1	1	0	0	0	20	25
256	S	P	8.57	20	P	4.997	8.593	6.694	16.23	5.603	6.489	4.495	40	20	20	30	100	0	3	3	2	19	Female	3	1	3	4	1	1	2	3	3	1	1	2	1	3	1	0	0	0	20	25
257	L	D	45.53	30	D	47.319	31.879	38.306	32.219	43.974	28.319	25.613	40	0	20	10	25	0	4	2	1	21	Female	2	3	1	1	3	1	3	1	4	2	1	2	1	1	1	0	0	0	10	25
258	S	P	8.24	3	D	17.852	18.082	15.49	31.463	33.688	23.524	26.61	40	1	20	20	2	0	4	1	1	33	Female	1	3	1	2	4	1	3	2	2	3	1	4	1	1	2	0	0	0	80	30
259	T	P	5.84	32	D	16.851	21.533	13.646	18.551	15.814	17.505	20.806	40	1	27	20	40	20	4	1	3	44	Female	3	4	3	3	4	3	4	3	4	4	3	4	3	3	4	0	0	0	31	23
260	S	D	66.02	40	D	32.914	51.496	60.855	44.735	63.683	33.332	45.401	40	0	30	20	40	0	4	1	1	31	Male	2	1	2	1	1	2	3	3	1	2	2	3	1	1	1	0	0	0	25		20
261	L	P	5.25	40	P	8.818	8.348	11.169	12.891	10.796	8.029	9.048	40	0	40	30	30	0	4	3	1	29	Female	4	3	1	1	3	2	5	2	3	4	1	5	2	1	2	0	1	0	25		14	40
262	L	P	5.9	20	D	18.03	17.625	20.437	25.453	21.525	18.064	20.383	40	40	20	30	40	0	4	3	1	58	Female	1	4	1	1	2	1	4	1	2	1	3	4	3	1	1	0	0	0	40	30
263	L	P	3.05	40	P	3.565	6.392	5.281	5.4	8.757	7.562	3.709	40	0	20	20	80	0	4	1	3	19	Male	4	2	1	4	4	1	4	3	2	3	3	5	1	1	2	1	0	0	25		22	38
264	S	D	28.81	32	P	16.599	11.177	12.543	10.512	11.934	12.949	15.053	40	34	20	34	80	0	4	3	1	68	Female	1	3	1	1	2	1	2	2	2	1	1	2	1	2	1	0	0	0	40	25
265	T	P	7.16	0	D	10.787	8.456	15.374	17.762	16.636	13.086	7.184	40	0	20	30	30	20	3	3	1	18	Male	4	3	1	1	3	4	5	2	3	4	4	5	1	2	1	0	0	0	10	30
266	S	P	8.71	30	P	4.741	11.718	8.064	10.675	9.383	9.263	7.273	40	0	20	20	10	0	3	1	1	22	Male	5	4	1	1	1	2	5	3	1	3	1	5	1	1	1	0	0	0	25		15	80
267	L	D	31.54	30	P	6.024	11.339	17.634	16.747	25.471	10.492	10.601	40	40	26	30	50	0	4	3	1	26	Female	1	3	1	2	3	2	3	2	2	1	1	2	2	2	1	0	0	0	20	18
268	T	P	5.83	9	P	21.857	5.545	6.762	13.78	9.23	6.314	5.901	40	40	20	30	15	10	3	2	2	43	Male	1	1	1	1	1	1	3	3	1	2	1	3	1	1	1	0	0	0	20	25
269	T	D	34.46	10	P	12.395	12.229	6.148	9.883	20.791	7.171	6.831	40	0	20	30	60	0	4	3	2	22	Male	2	1	1	1	1	1	3	4	1	2	1	3	1	1	1	0	0	0	66	30
270	S	D	21.83	10	D	18.167	21.802	19.116	22.734	27.345	24.408	21.255	40	40	5	20	40	0	3	1	2	22	Male	1	2	1	2	1	1	2	3	1	3	2	1	2	2	1	1	0	0	25		22	82
271	L	D	19.06	40	P	7.445	9.285	4.891	9.644	11.958	4.876	5.261	40	0	20	20	60	0	4	1	2	33	Male	5	5	3	1	5	2	4	1	4	2	4	5	3	1	3	0	0	0	20	30
272	L	D	18.07	35	D	20.149	25.041	58.807	18.482	30.229	21.401	24.393	40	0	20	30	40	20	4	3	3	22	Female	1	1	1	1	1	1	1	3	1	1	1	2	1	1	1	0	0	0	25		14	4
273	T	P	6.14	3	P	12.343	9.046	8.877	15.214	9.585	9.755	11.331	19	0	7	30	60	1	4	3	1	36	Female	3	5	5	3	5	3	5	3	5	3	3	3	4	1	2	0	0	0	5	7
274	S	P	5.72	20	D	26.301	16.999	22.225	21.275	35.909	21.405	19.267	40	0	20	30	60	0	4	2	2	36	Female	5	3	1	2	2	1	4	2	2	3	1	5	1	1	2	1	0	0	25		40	4
275	T	P	5.98	20	P	7.356	6.053	8.248	9.438	12.343	11.612	10.211	40	40	20	20	60	0	3	1	3	60	Male	3	2	1	1	1	1	5	4	1	4	1	5	1	1	1	0	0	0	20	25
276	S	D	37.95	40	P	4.994	10.207	7.685	10.752	6.041	8.878	5.866	40	20	40	20	0	20	4	1	2	45	Female	1	2	1	1	1	1	4	2	1	2	2	4	1	1	1	0	0	0	40	40
277	S	D	21.75	30	D	22.317	20.847	26.631	25.151	28.598	25.426	30.168	40	0	20	30	40	0	4	3	1	58	Male	3	1	1	1	1	2	3	4	1	3	1	4	1	1	1	1	0	0	25		45	9
278	L	P	10.77	25	P	7.227	10.418	6.098	12.109	14.737	15.715	7.838	40	0	20	10	60	20	3	1	1	31	Female	2	4	1	3	2	2	5	3	4	3	1	5	1	1	1	0	0	0	10	30
279	L	P	6.55	21	D	9.017	8.477	6.306	14.141	6.255	7.563	8.92	27	40	7	8	82	100	3	2	1	33	Female	3	5	1	1	4	1	3	2	4	1	1	3	3	1	1	0	0	0	40	42
280	S	P	6.88	40	P	4.558	9.376	7.672	6.767	10.933	7.934	5.668	40	0	20	10	10	0	4	2	3	27	Female	3	2	1	1	3	2	4	1	2	3	2	4	1	1	1	1	0	0	25		20
281	L	D	42.94	0	P	5.182	10.14	8.674	10.636	9.64	7.664	8.747	40	0	0	30	40	0	4	3	3	35	Male	2	5	1	1	5	1	5	1	5	1	1	4	5	1	1	1	0	0	25		46	4
282	S	D	22.29	40	D	26.063	41.476	26.935	28.733	45.2	19.44	38.798	40	20	30	40	40	0	3	2	3	29	Male	3	3	3	3	3	2	3	2	3	3	3	4	3	1	1	0	0	0	25		20
283	S	D	28.43	30	D	39.756	42.842	30.349	42.01	42.581	39.497	36.716	40	0	20	30	80	0	4	3	3	57	Female	2	2	1	1	2	2	3	2	2	4	3	5	1	1	1	1	0	0	40	30
284	S	P	5.38	40	P	5.055	11.764	6.736	9.038	7.815	7.028	9.276	40	0	40	10	10	0	3	2	3	36	Female	1	2	1	1	1	1	4	3	2	3	1	4	1	1	1	1	0	0	10	30
285	L	P	8.06	5	D	28.639	25.092	41.326	53.449	27.932	22.01	24.11	40	0	20	10	80	0	4	2	2	19	Male	2	2	1	2	2	2	4	3	1	2	1	3	1	3	1	0	0	0	25		23	20
286	L	D	45.45	10	D	21.621	57.337	20.913	27.853	23.01	23.722	24.124	40	40	16	20	70	0	4	1	2	21	Male	2	3	1	1	2	1	4	3	1	2	1	4	2	3	1	0	0	0	25		20
287	L	D	25.98	40	P	10.737	5.808	7.331	11.273	11.932	9.663	5.644	40	0	30	10	30	0	4	2	1	32	Male	1	2	1	2	2	1	3	4	2	4	1	5	1	1	1	0	0	0	25		20
288	S	P	9.67	40	D	8.136	18.856	31.158	11.922	8.561	45.353	62.006	40	40	33	40	80	1	4	1	3	30	Male	5	4	1	3	3	3	5	2	2	4	1	5	3	5	2	0	1	0	10	16
289	S	D	15.23	30	P	14.702	16.819	20.897	10.921	11.413	24.446	9.852	40	20	10	10	40	10	0	2	3	51	Female	3	2	1	1	2	1	4	3	2	2	1	4	1	1	1	0	0	0	40	30
290	T	D	24	40	P	6.667	9.172	6.675	11.141	14.937	7.273	7.565	40	0	40	20	40	20	4	1	3	36	Male	3	4	1	1	3	1	5	2	2	3	1	5	1	1	2	0	0	0	25		20
291	T	P	6.17	20	D	30.652	22.998	26.358	53.89	60.43	30.81	23.054	40	0	20	10	55	0	4	2	2	19	Female	2	3	1	2	3	1	3	2	2	1	1	3	2	3	1	0	0	0	40	30
292	S	P	4.13	1	D	16.986	16.121	13.846	28.643	18.198	19.515	14.152	2	1	1	30	100	0	3	3	2	31	Female	2	1	1	2	1	1	3	2	1	3	2	3	1	1	1	0	0	0	20	30
293	L	D	21.2	20	D	30.378	26.019	35.183	33.807	42.792	23.612	20.345	40	40	10	10	50	0	4	2	1	55	Female	3	2	1	1	2	1	3	4	2	3	3	4	1	1	1	0	0	0	25		20
294	S	P	6.16	40	P	12.065	6.928	8.216	11.979	11.181	12.836	6.317	20	20	40	30	30	0	4	3	2	42	Female	4	5	3	2	4	4	4	1	5	3	3	5	3	3	4	0	0	0	74	17
295	T	P	7.14	25	D	9.843	4.862	4.368	7.335	9.027	9.654	10.227	25	30	10	15	90	100	5	3	2	61	Male	5	4	1	1	4	3	5	4	2	5	3	5	1	2	2	0	0	0	20	30
296	T	D	42.11	30	D	54.577	33.322	74.602	43.002	33.115	23.424	25.571	40	0	40	10	100	0	4	2	2	53	Female	3	5	1	2	4	1	4	1	5	1	3	4	3	2	3	0	0	0	10	30
297	T	D	49.41	20	D	50.07	35.237	35.837	41.702	48.815	34.272	38.276	40	1	20	30	60	0	4	3	1	54	Female	3	2	1	1	2	2	4	3	2	3	2	5	2	1	1	0	0	0	25		20
298	L	P	8.38	7	D	10.36	6.097	6.845	12.056	7.549	10.548	9.081	25	10	8	40	50	25	3	1	2	34	Female	1	3	1	1	2	1	4	4	1	3	1	5	1	1	1	0	0	0	71	11
299	T	D	42.79	40	D	37.649	34.198	31.863	33.314	48.129	33.082	33.71	40	0	20	20	80	0	4	1	3	29	Male	2	3	1	2	3	2	4	3	2	3	2	3	1	1	2	0	0	0	30	30
300	T	P	13.31	30	P	9.482	10.854	7.009	10.97	9.654	8.718	8.82	39	4	23	28	78	0	3	3	1	36	Male	3	4	2	2	2	2	4	1	3	2	2	2	3	1	2	0	0	0	15	30
301	S	D	37.02	40	P	5.678	6.025	8.539	14.492	31.042	7.961	9.212	40	0	20	30	90	50	4	3	1	19	Male	2	3	3	5	5	4	4	2	4	4	4	3	3	1	3	1	1	0	25		23	90
302	L	D	6	40	D	8.285	17.474	15.541	19.041	22.233	28.665	24.81	40	0	30	30	10	0	4	3	1	32	Male	2	3	1	2	3	1	4	2	3	2	1	3	2	1	2	0	0	0	20	30
303	S	P	6.12	20	D	11.982	14.688	10.12	16.104	16.786	6.459	5.103	40	20	20	40	100	0	4	1	3	18	Female	2	3	1	2	2	1	3	4	2	2	2	4	1	1	3	0	0	0	40	30
304	L	P	5.02	37	D	5.733	6.127	8.522	5.487	9.448	6.634	6.199	40	40	23	14	10	20	3	3	3	29	Female	2	5	1	2	4	1	4	3	4	1	3	4	2	3	3	0	0	0	50	30
305	T	P	15.71	30	D	9.495	10.648	25.522	24.031	29.669	36.919	31.538	40	20	20	10	60	4	4	2	3	29	Female	2	5	1	4	5	1	5	2	4	1	1	4	4	1	2	0	0	0	25		35	5
306	S	D	5.94	23	P	4.847	13.59	4.53	4.144	4.137	3.291	6.021	21	24	26	30	82	66	7	3	2	38	Male	4	1	1	1	1	3	5	5	1	5	2	5	1	1	1	0	0	0	40	30
307	S	D	19.32	2	D	20.366	25.223	27.211	24.677	17.29	27.665	30.783	40	20	20	10	100	0	10	1	2	26	Female	4	3	1	1	3	3	5	3	2	4	2	4	1	1	1	0	0	0	25		35	20
308	S	P	13.07	40	P	8.833	7.98	6.875	7.573	7.186	7.669	11.294	40	40	40	20	44	99	3	1	1	72	Female	4	2	1	1	2	2	4	1	1	2	1	4	1	1	1	0	0	0	76	15
309	T	D	28.37	40	D	27.505	26.165	34.559	28.047	45.889	22.032	19.644	40	0	40	30	20	0	4	3	1	34	Male	4	1	1	1	1	3	4	4	2	2	1	4	1	1	1	1	1	0	25		20
310	L	D	30.73	40	D	18.814	26.312	24.051	21.973	80.815	26.396	17.906	40	0	20	20	70	0	4	1	2	23	Female	1	1	1	2	1	1	3	5	2	3	1	3	2	1	1	1	0	0	25		20
311	L	P	5.05	19	D	16.801	22.641	22.188	22.762	17.437	35.427	33.636	37	6	20	20	0	0	4	1	1	24	Female	2	4	1	4	2	1	3	2	4	1	1	2	3	1	1	0	0	1	40	25
312	L	D	32.85	40	D	20.051	21.177	23.183	19.033	15.61	15.525	12.659	10	40	20	10	40	0	4	2	3	23	Female	1	4	1	1	3	1	5	1	5	3	1	3	1	1	4	0	0	0	40	30
313	S	D	5.93	0	D	34.603	28.579	32.915	29.338	20.2	14.188	19.521	13	0	10	10	0	0	3	2	1	18	Male	3	4	1	1	2	1	5	4	1	2	1	3	1	2	1	0	0	0	25		20
314	T	P	10.55	30	P	7.537	8.151	12.07	9.781	10.809	14.02	8.695	40	40	20	20	20	0	4	1	2	50	Female	1	2	1	2	1	1	3	4	1	2	1	4	1	1	1	0	0	0	25		20
315	T	D	10.62	0	D	15.312	19.113	21.119	35.114	40.98	33.755	8.458	40	40	10	10	0	0	4	1	2	49	Female	1	4	1	1	1	1	3	1	1	1	1	3	1	3	1	0	0	0	50	25
316	L	D	20.31	40	P	4.331	9.653	8.582	7.391	23.009	11.794	7.512	40	0	25	20	100	20	4	1	2	19	Female	3	2	1	1	1	1	3	5	1	3	1	4	1	1	1	0	0	0	25		20
317	S	P	8.32	40	D	22.75	26.804	35.026	18.301	28.859	19.901	19.699	40	30	40	10	10	0	4	2	1	64	Female	1	2	1	2	1	1	3	3	1	2	1	3	1	1	1	0	0	0	25		35	1
318	L	P	17.76	20	P	11.96	19.148	25.156	17.427	16.793	15.458	9.298	40	0	20	10	80	20	4	2	3	34	Female	4	1	1	1	2	1	4	2	2	2	2	5	1	1	1	0	0	0	25		20
319	T	D	22.82	40	P	15.194	21.631	9.545	10.024	10.898	9.283	10.678	40	1	40	20	40	0	4	1	3	51	Female	2	4	1	2	2	1	2	2	2	3	1	2	4	1	1	1	0	0	10	30
320	L	D	15.82	6	D	16.876	14.817	18.675	27.829	15.2	20.581	10.205	20	12	10	25	60	0	2	3	2	53	Male	3	4	1	1	2	3	4	5	1	4	3	3	1	3	1	0	0	0	30	25
321	S	D	38.68	40	D	40.205	35.455	41.899	52.784	38.788	26.17	32.838	40	0	20	30	40	0	4	3	3	23	Male	1	1	1	2	1	1	2	4	2	3	1	2	2	1	1	0	0	1	25		20
322	T	D	26.75	15	P	8.315	11.294	13.777	15.37	15.14	10.13	13.492	19	22	20	10	70	0	3	2	1	37	Female	3	2	1	1	3	3	3	4	1	3	3	4	1	1	1	0	0	0	40	30
323	L	P	9.88	27	P	12.414	14.012	11.384	21.512	18.174	13.768	8.378	40	20	15	30	100	20	4	2	2	56	Male	3	4	2	2	3	4	3	3	2	2	4	4	1	1	2	0	0	0	25		20
324	T	P	6.51	0	D	18.651	27.348	39.454	34.755	88.297	26.901	21.939	40	0	0	20	30	0	4	1	1	21	Male	2	1	1	1	5	1	4	4	1	4	3	5	1	1	1	0	0	0	25		23	50
325	T	D	31.27	20	P	7.358	8.966	7.65	20.555	11.748	16.364	9.8	40	0	20	30	10	40	4	2	1	52	Female	1	3	1	1	2	1	3	2	3	1	1	4	1	1	1	0	0	0	25		20
326	S	D	29.76	25	D	37.714	29.758	41.851	39.586	50.108	35.858	12.269	40	40	20	10	30	0	3	2	1	18	Female	2	5	2	3	4	3	2	3	4	3	3	4	2	1	4	0	0	0	25		20
327	T	P	4.54	40	D	21.906	30.417	24.667	22.464	29.22	36.808	36.72	40	1	20	30	20	0	4	2	2	33	Female	1	2	1	2	2	1	1	4	1	1	1	2	2	1	1	0	0	0	25		20
328	S	P	8.31	40	D	28.094	21.289	33.63	37.706	39.321	36.422	42.355	40	1	20	20	10	0	4	1	1	48	Male	1	4	1	1	3	1	2	2	2	4	1	3	3	1	1	0	0	0	10	30
329	T	D	19.43	13	D	20.888	22.651	32.288	51.485	39.362	23.912	40.235	40	0	40	20	15	0	4	1	3	53	Male	1	3	2	2	3	1	3	2	3	1	1	3	1	2	1	1	0	0	40	30
330	T	P	13.86	10	D	33.208	35.038	19.989	21.4	18.345	26.809	24.797	20	40	20	30	80	0	4	3	3	40	Female	3	2	1	3	3	2	4	3	1	2	4	4	1	1	1	0	0	0	10	25
331	T	D	19.37	5	P	3.527	4.831	5.609	10.622	4.879	8.196	5.556	40	0	10	30	100	20	4	3	2	32	Male	4	4	1	1	3	2	5	2	3	4	3	5	2	1	3	0	0	0	25		24	73
332	S	P	7.32	5	P	8.71	5.883	5.831	11.318	10.673	5.615	6.481	40	0	20	10	20	0	4	1	1	19	Male	1	2	1	2	1	1	2	5	1	2	1	3	1	1	1	0	0	0	25		22	20
333	S	D	28.9	30	P	4.449	3.623	9.319	29.037	22.34	12.962	4.862	40	0	23	5	25	50	4	2	1	28	Female	1	5	1	3	4	1	2	3	4	3	1	4	2	4	1	0	0	0	25		20
334	L	P	4.62	20	D	15.8	17.791	16.52	19.352	16.664	17.503	19.813	32	20	20	10	3	0	4	2	2	43	Female	1	1	1	1	1	1	4	4	1	1	4	2	2	1	1	0	0	0	23	29
335	L	P	8.49	40	P	11.872	12.985	11.222	8.735	16.803	15.804	7.815	0	0	26	30	25	51	4	3	1	30	Female	4	4	1	1	3	2	3	2	3	3	2	4	2	1	1	0	0	0	25		20
336	L	D	37.85	1	P	8.011	10.929	13.585	8.535	6.264	7.708	8.121	40	0	20	10	100	0	4	2	2	24	Male	5	5	1	4	5	4	5	1	3	3	2	5	2	1	2	0	0	0	20	30
337	T	D	18.72	24	D	19.152	23.943	24.665	26.616	19.751	26.713	27.348	19	40	14	27	82	0	10	3	3	18	Male	1	2	1	4	1	1	2	3	3	1	3	1	4	4	1	0	0	0	20	30
338	S	P	17.98	40	P	8.256	5.275	5.882	3.652	23.076	24.239	11.89	40	39	40	40	40	39	4	2	2	38	Female	2	4	1	1	2	1	5	2	2	3	2	5	1	1	1	0	0	0	15	3
339	T	P	2.77	15	P	8.371	8.529	8.372	9.681	9.164	9.654	8.449	33	40	22	40	39	0	3	1	3	26	Male	2	4	1	1	4	1	3	1	3	1	2	3	4	1	3	0	0	0	25		25	20
340	T	P	8.27	20	D	28.052	27.987	39.458	33.492	45.415	13.159	21.631	40	0	20	20	47	40	3	1	1	20	Male	1	4	1	2	3	1	3	3	3	1	1	3	2	1	2	1	0	0	40	30
341	L	P	5.96	20	D	5.12	7.973	6.15	10.97	5.876	12.056	6.425	40	10	20	5	80	19	3	3	3	28	Female	3	4	2	2	3	3	5	2	4	2	2	5	4	1	4	0	0	0	10	30
342	L	D	19	20	P	14.539	18.083	16.094	12.463	14.242	8.425	10.788	20	20	20	20	40	0	4	1	3	56	Female	1	3	2	2	2	1	3	2	3	2	3	3	3	2	2	1	1	0	40	25
343	T	D	14.9	20	P	12.022	10.831	15.214	16.195	12.882	10.242	10.074	40	10	20	30	5	20	3	2	1	50	Female	2	2	1	1	3	1	4	1	2	1	1	3	1	1	2	0	0	0	10	30
344	L	P	5.29	15	P	6.164	5.025	2.7	8.624	11.554	11.158	4.761	20	14	18	10	20	0	3	3	1	22	Male	3	3	1	3	1	1	2	3	1	3	2	1	3	1	1	0	0	0	10	20
345	S	D	35.29	20	P	10.863	8.679	8.299	9.287	16.276	7.615	7.802	40	0	20	20	30	0	4	1	2	35	Female	2	2	1	3	1	1	4	4	1	2	1	4	1	2	1	0	0	0	25		20
346	T	P	8.52	40	P	5.454	14.406	11.694	14.834	15.281	12.885	5.335	40	0	21	10	55	20	4	2	2	33	Male	4	2	1	1	5	4	5	2	2	3	2	5	1	1	1	0	0	0	20	30
347	S	P	8.49	40	D	8.816	8.932	10.421	11.826	14.526	9.501	6.998	40	40	0	40	61	40	4	1	1	24	Male	4	5	1	4	4	3	4	3	2	2	4	4	5	3	2	0	0	0	10	30
348	S	D	18.27	20	D	11.072	22.457	18.413	19.111	8.909	9.99	8.242	40	0	20	30	100	0	3	3	2	50	Female	1	2	1	2	1	1	4	4	1	3	1	4	1	1	1	1	0	0	58	26
349	L	D	77.41	20	P	46.221	6.651	7.188	13.197	13.7	8.353	11.114	40	0	22	29	5	0	4	3	1	26	Female	3	3	3	3	3	3	3	3	3	3	3	3	3	2	1	0	0	0	10	30
350	T	P	5.24	40	D	11.025	8.057	10.387	9.694	10.438	17.468	12.519	40	21	20	30	40	20	3	1	3	29	Female	4	4	1	1	4	1	4	1	4	2	1	4	3	1	1	0	0	0	40	30
351	S	D	49.51	20	D	38.225	9.757	12.27	5.617	28.875	40.586	52.57	40	1	20	20	100	0	4	1	2	29	Female	2	3	1	2	1	2	3	4	1	3	2	4	1	1	1	0	0	0	25		24	80
352	L	P	5.77	40	D	16.866	21.483	34.388	31.437	22.528	19.179	31.777	40	40	20	20	40	0	3	1	2	43	Female	1	3	1	2	3	1	2	2	2	1	1	2	1	1	2	0	0	0	40	25
353	S	P	6.12	20	P	4.954	6.385	8.693	6.488	8.272	6.017	7.625	40	0	20	30	20	0	4	3	3	45	Male	3	5	2	3	4	2	4	1	2	2	4	5	3	2	2	0	0	0	25		22	9
354	L	D	7.31	10	D	23.351	20.105	19.993	21.834	24.294	27.59	33.49	40	40	20	20	80	0	4	1	3	20	Male	2	2	4	4	2	1	2	3	3	4	3	2	1	1	1	1	0	0	25		23	60
355	S	P	6.95	40	D	22.984	26.183	36.889	40.339	67.172	37.396	43.016	40	0	25	30	30	0	4	3	2	40	Male	1	2	1	1	1	1	3	3	1	2	1	5	1	1	1	0	0	0	25		20
356	T	P	6.53	13	P	7.174	7.438	6.203	9.139	13.288	8.941	4.939	40	0	20	30	20	20	4	3	1	28	Male	3	4	1	1	4	1	5	2	2	3	3	5	1	1	1	0	0	0	25		23	4
357	T	P	6.2	10	D	9.666	8.215	8.347	11.656	19.681	13.462	6.298	40	0	20	30	80	20	4	3	2	23	Male	1	4	3	3	3	1	2	2	2	2	2	3	1	1	2	1	0	0	25		20
358	L	P	4.93	40	D	25.775	19.64	15.84	21.387	19.645	20.984	18.985	40	40	20	10	0	0	3	2	1	19	Male	2	2	4	4	2	2	4	4	4	2	2	2	4	4	3	0	0	0	25		47	57
359	S	P	4.21	26	P	5.668	6.265	5.606	6.906	6.18	4.934	5.24	21	36	28	20	60	0	5	2	3	18	Male	4	4	5	3	5	4	4	4	4	4	4	4	5	4	5	0	0	0	40	25
360	S	D	4.77	40	D	30.515	26.396	27.139	23.963	24.924	30.042	17.695	40	40	8	40	40	0	4	1	3	45	Female	1	1	1	2	1	1	3	5	1	3	1	3	1	1	1	0	1	0	25		20
361	S	D	33.17	10	P	9.609	8.394	8.972	17.16	11.212	12.914	10.225	0	0	20	30	20	1	3	3	1	66	Female	4	4	1	1	3	1	5	2	2	1	4	4	1	1	2	1	0	0	66	30
362	S	P	11.96	0	D	32.464	32.172	39.251	40.512	33.392	24.335	16.404	0	40	20	30	30	0	3	3	1	18	Female	4	4	1	1	4	3	4	2	4	2	1	5	3	5	1	0	0	0	25		20
363	T	D	28.72	0	D	89.907	46.537	97.138	83.148	71.682	67.451	37.899	40	0	0	10	70	0	4	2	2	27	Female	3	2	1	1	2	2	5	4	1	3	2	5	1	1	1	0	0	0	25		20
364	T	D	23.97	0	D	11.379	6.771	17.415	13.129	28.774	27.112	7.871	40	0	15	30	20	0	4	3	1	38	Female	2	4	2	2	3	1	3	2	4	2	2	2	4	2	2	0	0	0	25		23	50
365	L	D	26.06	40	D	24.321	34.625	28.105	41.116	42.686	23.755	26.701	40	40	40	10	50	1	4	2	1	41	Female	1	3	2	3	2	1	1	3	2	3	1	4	1	1	1	1	0	0	25		20
366	T	D	14.25	30	P	8.409	20.665	13.63	13.275	12.079	11.957	16.954	40	0	30	20	60	0	3	1	3	56	Female	4	4	1	1	3	1	5	2	2	2	4	5	1	1	3	0	0	0	10	30
367	L	P	9.53	20	P	8.725	5.891	9.86	12.747	11.596	8.745	7.473	40	22	19	10	80	0	4	2	3	68	Female	3	2	1	1	3	1	4	4	3	1	5	3	1	3	1	0	0	0	10	30
368	S	P	7.64	10	P	5.764	15.025	10.651	7.499	13.265	6.491	5.893	40	0	20	20	55	100	4	1	2	24	Female	1	1	1	3	1	1	2	4	1	2	2	3	1	2	1	0	0	0	25		23	50
369	T	D	28.05	20	P	9.059	14.485	13.038	14.388	24.127	8.547	14.017	40	1	20	30	20	1	3	3	2	56	Female	3	3	1	4	3	1	3	1	4	1	2	3	2	2	2	0	0	0	25		26	5
370	S	D	24.65	15	P	5.623	9.335	6.606	9.21	6.812	10.398	6.926	40	40	15	40	0	0	2	2	2	41	Male	3	2	3	3	2	3	4	3	3	3	4	4	3	3	2	0	0	0	50	22
371	L	D	39.23	10	P	8.104	10.438	6.401	6.158	8.808	10.751	8.415	20	40	20	40	60	50	3	2	1	39	Male	2	4	1	2	3	2	4	2	4	2	3	4	4	1	1	0	0	0	50	25
372	L	D	34.74	40	D	16.414	45.222	33.729	23.898	23.286	32.093	25.157	40	20	15	30	60	0	8	3	3	21		2	4	1	1	1	1	1	2	1	3	1	1	1	1	1	0	0	0	10	25
373	T	P	7.34	40	P	5.515	10.579	15.16	11.362	20.198	8.683	8.592	40	0	19	10	5	20	4	2	1	47	Female	1	2	1	1	2	1	5	4	2	3	1	3	1	1	1	0	0	0	39	29
374	S	P	7.16	40	D	13.888	13.891	20.911	34.224	21.913	21.894	19.693	40	0	40	10	0	0	4	2	2	44	Female	3	2	1	2	2	2	4	2	1	1	2	4	1	1	1	0	0	0	25		23	80
375	L	D	23.36	19	P	7.113	6.476	4.384	7.885	7.942	11.282	6.784	32	40	20	20	30	40	4	1	3	42	Female	1	3	1	1	1	1	1	2	1	2	3	2	2	2	1	0	0	0	10	25
376	S	D	34.21	30	D	38.998	19.404	24.795	20.54	28.391	20.259	49.325	40	0	25	10	80	0	3	2	1	24	Male	2	2	1	5	1	2	4	5	1	3	1	4	1	1	1	1	0	0	25		20
377	L	P	9.49	20	D	40.921	39.164	24.737	13.701	24.275	9.232	14.171	40	40	20	30	60	0	3	3	3	21	Female	5	4	1	1	4	3	5	3	3	3	1	5	1	2	1	0	0	0	40	30
378	L	P	5.78	40	P	12.786	10.22	8.99	24.53	19.734	11.891	8.233	40	1	20	30	20	0	4	3	3	39	Female	2	2	1	2	3	3	3	2	2	2	3	3	2	1	1	0	0	1	25		35	20
379	S	P	6.54	5	P	5.847	19.492	9.257	6.502	2.308	7.817	8.564	40	20	20	29	64	20	4	3	1	28	Female	1	4	2	5	5	1	2	1	4	3	1	1	5	1	1	0	0	0	20	25
380	T	P	3.66	40	D	39.589	44.114	72.743	37.966	33.492	21.711	22.526	40	0	40	10	60	0	5	2	1	31	Female	2	5	1	3	4	1	4	1	2	1	2	3	2	1	4	0	1	0	20	10
381	S	D	43.69	21	P	10.346	12.551	12.331	8.995	8.922	8.811	6.396	10	20	25	20	80	50	4	2	3	42	Male	3	3	1	4	3	1	3	1	3	2	2	4	1	1	1	1	0	0	40	30
382	T	P	9.08	40	P	16.752	23.252	11.076	10.757	19.251	6.275	6.561	40	0	20	30	70	0	4	3	2	22	Female	3	5	1	3	4	1	4	2	4	2	2	4	2	1	2	0	0	0	25		20
383	T	P	5.6	40	D	33.621	29.065	44.556	49.624	40.363	37.56	40.904	40	0	40	10	5	0	4	2	1	40	Male	1	2	1	1	2	1	4	4	1	4	2	5	2	1	1	0	0	0	25		23	7
384	T	D	27.58	40	D	17.743	19.883	30.937	25.073	109.9	14.173	16.215	40	0	30	20	80	0	4	1	2	28	Female	1	2	1	2	1	1	4	2	2	3	1	2	1	1	2	0	0	0	25		35	8
385	T	D	58.88	10	D	17.948	55.858	46.312	64.782	72.394	84.313	42.103	40	20	30	10	60	0	3	2	3	33	Female	3	3	2	3	2	2	3	3	4	3	3	3	3	2	1	0	0	0	25		20
386	T	D	27.36	40	D	26.72	29.15	31.08	27.717	39.55	25.353	28.754	40	40	20	30	0	0	4	3	1	27	Male	3	2	2	3	2	1	4	3	1	1	1	2	3	1	1	0	0	0	27	30
387	S	D	31.55	40	D	49.604	62.932	57.318	46.339	71.975	46.962	37.92	40	0	40	10	30	0	4	2	2	44	Male	2	1	1	1	2	1	3	2	3	3	1	4	2	1	3	1	0	0	33	30
388	T	D	546.53	31	P	70.243	31.638	44.394	84.794	70.16	99.412	65.936	40	40	25	25	0	20	3	2	2	32	Female	2	3	2	4	2	2	4	4	2	2	1	4	2	1	1	0	0	0	40	30
389	S	P	5.51	40	D	5.592	8.701	4.78	11.713	4.539	7.893	7.202	40	1	25	30	100	100	4	3	2	35	Female	3	4	1	1	2	1	4	4	2	4	2	4	1	1	2	0	0	0	40	30
390	L	P	7.96	16	D	8.8	8.331	7.268	11.421	7.538	9.852	25.052	27	21	21	20	84	45	3	1	2	35	Male	2	4	2	2	2	2	2	2	3	3	3	3	2	3	2	0	0	0	10	30
391	T	P	6.17	35	P	11.624	5.587	7.874	7.478	6.804	7.846	7.193	40	40	20	20	80	20	4	1	3	22	Female	4	5	1	1	1	1	4	3	2	2	1	4	1	1	1	0	0	0	20	35
392	L	P	6.91	19	P	6.562	6.984	6.625	9.922	6.235	8.547	8.375	40	0	20	30	0	0	4	3	1	22	Female	3	2	1	3	1	1	4	3	2	1	2	4	1	1	1	0	0	1	10	25
393	T	D	32.86	30	P	8.138	7.712	9.488	5.919	10.313	6.444	8.041	40	0	20	28	100	100	4	1	3	38	Female	2	4	1	2	1	1	4	3	2	3	1	3	1	1	1	0	0	0	40	30
394	S	P	5.19	39	D	24.362	22.509	26.489	17.107	58.502	29.737	24.458	40	40	40	40	40	0	3	1	3	25	Female	1	2	1	2	2	1	3	4	1	1	1	4	2	1	1	1	0	1	40	30
395	S	D	29.17	38	P	9.481	8.244	7.245	4.83	10.274	5.516	6.657	20	40	32	26	5	100	3	3	1	36	Female	3	5	3	3	4	1	5	1	5	1	4	4	4	1	2	0	0	0	35	7
396	S	D	48.62	10	D	27.336	24.833	20.116	16.672	18.542	16.418	17.574	11	40	20	20	100	0	3	1	3	35	Female	3	1	1	1	1	5	5	5	1	5	5	5	1	1	1	0	0	0	19	14
397	L	D	22.98	15	D	35.635	34.319	27.403	26.631	26.612	26.787	28.01	30	10	20	20	50	0	4	1	1	64	Male	3	2	1	2	2	2	4	4	1	2	3	4	1	1	1	0	0	0	40	15
398	S	P	4.38	40	P	5.879	12.768	9.274	13.998	21.392	11.65	10.008	40	0	19	20	52	0	4	1	3	33	Female	2	3	1	2	2	1	3	2	2	2	2	3	1	1	1	0	0	0	54	28
399	T	D	28.39	30	P	7.101	15.783	10.283	16.164	12.405	11.143	7.412	1	39	20	20	80	41	3	3	1	46	Male	3	5	1	1	4	4	4	2	3	2	3	4	4	2	1	0	0	0	20	30
400	T	P	7.27	25	P	5.385	3.853	4.381	12.293	11.096	4.196	8.206	25	28	18	24	31	35	4	2	1	40	Female	3	1	1	2	1	1	3	3	1	3	1	4	1	1	1	0	0	0	40	17
401	S	P	8.12	40	D	9.751	6.922	10.717	8.561	13.633	11.451	9.003	40	40	20	40	100	60	3	1	1	24	Female	4	1	1	1	3	3	5	2	1	3	3	4	1	1	1	0	0	0	10	30
402	L	P	8.97	30	P	8.186	7.075	5.204	10.255	14.535	10.358	5.27	40	0	20	10	30	10	4	2	2	26	Female	1	5	1	1	3	1	3	1	3	1	1	1	2	1	1	0	0	0	20	30
403	S	P	3.94	20	P	3.355	10.541	4.409	11.419	12.828	5.808	5.057	40	20	20	30	40	0	4	3	1	19	Male	4	3	1	2	3	3	4	1	3	2	3	4	3	1	2	0	0	0	25		20
404	S	D	17.17	40	P	8.959	12.904	7.316	9.601	6.216	11.88	8.108	40	0	40	20	40	0	4	1	3	23	Male	4	3	1	2	2	1	4	3	2	4	2	4	2	1	1	0	0	1	40	17
405	L	D	20.81	40	P	5.953	6.546	6.245	10.739	9.201	9.567	8.834	40	40	19	30	20	0	4	3	3	36	Female	2	4	1	2	1	1	4	2	2	2	2	4	2	1	1	1	0	0	10	30
406	S	D	32.12	20	D	29.161	14.346	31.422	14.336	20.311	31.282	23.784	20	20	20	10	100	0	4	3	1	35	Female	3	4	1	3	4	2	2	2	2	2	1	4	3	1	1	0	0	0	40	33
407	T	D	36.26	0	D	34.278	20.744	35.427	34.018	26.165	25.608	36.657	40	0	0	20	60	0	4	1	3	36	Female	1	2	1	1	2	1	4	4	2	3	1	3	1	1	1	0	0	0	40	30
408	T	P	4.79	40	D	5.706	4.782	6.305	10.226	5.498	8.139	11.318	40	40	40	40	100	81	4	2	3	54	Female	1	2	1	2	2	1	1	1	2	1	2	2	1	2	2	0	0	0	40	30
409	S	P	8.47	15	P	7.44	12.841	8.191	11.77	11.19	9.61	8.519	39	0	13	20	38	0	4	2	2	46	Male	4	5	1	2	3	2	4	2	4	3	3	3	1	2	3	0	0	0	59	18
410	T	P	6.06	24	P	8.568	7.106	5.402	6.49	11.39	13.449	9.227	19	4	19	21	20	0	4	1	2	46	Male	3	3	3	3	3	3	3	3	3	3	3	3	3	3	3	0	0	0	10	30
411	T	P	8.56	40	D	30.871	29.19	45.163	55.992	56.87	36.615	42.327	40	32	32	20	15	0	4	1	2	62		3	3	1	2	3	1	4	3	4	2	3	5	1	2	2	0	0	0	27	30
412	S	P	7.29	22	D	5.939	10.163	4.781	6.824	7.141	6.53	7.323	30	24	15	13	25	62	3	3	2	60	Male	1	2	1	1	2	1	1	1	2	1	1	1	1	1	1	0	0	0	40	10
413	T	P	11.93	20	D	54.766	38.892	67.297	102.599	91.476	67.611	62.467	40	0	20	30	70	0	4	3	2	60	Female	2	2	1	1	2	1	3	3	1	3	1	2	1	1	1	0	0	0	25		20
414	L	P	8.79	30	D	36.907	48.778	28.072	39.259	47.942	27.71	19.743	40	0	20	30	60	0	4	3	3	22	Female	2	4	1	1	3	1	3	2	3	3	2	4	1	1	1	0	0	0	25		20
415	L	P	3.24	40	D	38.563	43.702	33.41	79.662	61.477	68.153	45.891	40	40	40	10	10	0	4	2	1	35	Male	3	1	1	1	1	2	4	5	1	3	2	3	1	1	1	1	0	0	25		20
416	S	D	43.82	15	D	29.742	28.139	34.937	39.511	42.783	22.669	36.213	40	17	20	10	0	0	3	2	2	18	Male	1	1	1	2	2	2	5	4	2	3	2	4	2	2	1	0	0	0	5	25
417	L	D	30.1	40	D	22.16	31.124	24.923	24.178	49.209	22.709	30.302	40	40	20	20	30	0	4	1	2	60	Male	3	2	1	1	1	1	4	5	1	3	2	5	1	1	1	0	0	0	20	30
418	S	D	26.96	30	P	4.864	17.607	9.903	8.654	6.475	16.769	7.071	40	40	22	20	100	10	4	1	2	53	Female	2	5	1	1	4	1	3	1	4	1	2	2	4	4	1	0	0	0	10	34
419	T	D	38.52	30	P	7.654	6.785	11.772	8.447	12.494	12.868	5.078	40	0	40	40	10	10	3	1	1	21	Female	5	5	1	1	5	3	5	2	5	1	4	4	4	2	4	0	0	0	25		20
420	L	D	56.12	40	P	5.816	14.738	10.351	11.806	13.369	8.718	9.882	40	0	20	20	20	20	5	1	1	34	Male	3	3	1	1	1	3	4	3	2	3	3	4	3	1	1	0	0	1	25		20
421	L	P	4.88	10	D	5.159	8.209	4.451	10.598	9.364	5.876	7.978	10	10	5	20	20	15	4	3	2	35	Male	2	3	3	4	3	2	2	2	3	2	1	2	4	3	3	0	0	0	20	30
422	S	P	5.47	13	D	7.12	9.34	8.343	6.107	5.306	10.997	17.53	40	19	40	40	51	17	4	2	3	34	Female	2	4	1	3	3	2	3	3	3	3	3	2	3	2	1	0	0	0	25		30	14
423	T	D	35.05	6	P	9.995	7.603	6.276	8.342	8.97	9.521	9.426	40	0	20	30	70	0	4	2	3	41	Female	4	2	1	1	2	2	4	5	1	4	1	4	1	1	1	0	0	0	25		20
424	L	D	26.21	21	D	39.862	17.981	32.395	54.987	53.401	39.162	38.13	16	10	18	20	5	0	4	2	1	59	Female	1	1	1	1	1	1	4	2	1	2	1	4	1	1	1	1	0	0	40	30
425	S	D	6.44	40	P	4.469	5.753	11.591	8.512	9.447	6.282	9.216	40	0	30	30	40	0	4	3	3	49	Female	3	4	1	1	1	2	4	2	2	3	2	4	1	1	1	0	0	0	20	10
426	L	D	36.94	20	D	30.885	19.883	32.496	47.871	35.286	31.577	29.464	40	30	20	30	60	0	4	3	3	46	Female	2	2	1	1	3	1	4	2	2	2	1	3	1	3	1	0	0	0	25		35	1
427	T	P	8.35	20	P	11.338	13.412	9.911	14.54	16.551	8.768	11.542	40	0	20	30	80	1	4	3	3	35	Female	1	3	1	2	3	1	3	3	2	1	2	4	2	3	2	0	0	0	10	30
428	L	P	8.6	40	P	9.055	15.158	12.197	12.705	6.051	11.391	6.432	40	0	40	20	100	0	4	1	2	27	Male	4	4	1	1	2	3	4	3	3	3	4	5	1	1	3	0	0	0	10	30
429	L	D	34.65	30	P	8.08	7.443	14.837	13.012	14.969	13.604	7.54	40	40	32	21	20	0	4	2	2	29	Female	3	5	2	3	5	1	4	2	5	1	2	4	2	2	3	0	0	1	20	30
430	S	D	34.83	20	D	26.703	19.818	23.156	22.23	24.881	22.089	29.21	40	21	20	18	10	0	4	3	1	43	Male	1	4	2	2	2	1	3	4	3	2	1	2	3	1	1	0	0	0	40	29
431	T	P	7.82	29	D	20.596	22.857	19.237	19.521	23.359	13.561	15.505	40	1	20	30	20	0	4	3	3	36	Female	1	3	1	3	2	1	1	3	1	1	2	3	1	1	1	1	0	0	40	30
432	L	D	23.39	20	D	26.107	27.119	27.681	21.939	17.136	16.953	27.051	40	40	20	20	20	0	4	1	2	37	Male	3	1	1	2	1	1	3	3	1	3	1	4	1	1	1	0	0	0	40	25
433	T	D	36.28	30	D	38.383	58.672	41.802	43.949	40.772	59.708	76.356	40	40	20	10	20	0	4	2	1	25	Female	3	1	1	2	2	2	5	3	3	3	1	5	1	1	1	0	0	0	20	30
434	L	P	5.37	0	P	5.426	4.646	6.236	9.159	13.611	7.481	6.941	40	0	0	10	40	0	4	2	3	21	Male	1	4	1	1	1	1	2	3	2	1	1	1	1	1	1	1	0	0	25		20
435	T	P	8.82	20	P	10.945	11.929	10.698	10.684	10.596	9.576	7.924	20	0	20	10	80	0	4	1	2	44	Male	4	5	1	1	4	1	4	1	4	1	2	3	1	1	2	0	0	0	40	30
436	S	P	9.8	40	D	9.415	20.162	15.306	19.702	22.295	14.83	7.392	40	0	30	20	40	0	4	1	1	30	Female	3	3	1	2	4	1	3	3	2	2	1	4	1	1	1	0	0	0	30	30
437	L	P	8.86	20	D	12.337	16.046	23.573	9.874	22.41	12.497	7.166	40	40	20	10	40	50	4	2	3	42	Female	2	4	1	2	4	1	4	3	2	2	1	3	2	1	2	1	0	0	40	30
438	T	D	25.55	20	D	31.373	24.502	31.078	22.077	27.03	24.12	30.633	40	40	20	20	70	0	2	1	2	34	Female	1	2	1	1	1	1	4	3	1	3	1	3	1	1	1	0	0	0	25		23	4
439	L	D	94.74	20	P	13.297	11.007	8.896	30.386	8.496	13.136	6.479	0	0	20	20	80	20	4	1	3	43	Female	3	3	1	2	2	1	3	2	3	2	2	2	1	4	1	0	0	0	25		20
440	S	P	9.56	20	P	8.168	6.438	7.286	15.846	17.688	13.073	8.148	40	0	20	30	80	0	4	3	3	32	Male	3	4	3	3	4	3	5	4	2	4	3	4	1	1	2	0	0	0	25		20
441	T	P	4.27	40	D	25.446	29.044	33.496	34.675	55.755	26.511	35.286	40	0	30	20	33	0	3	1	1	39	Female	2	2	1	2	1	1	4	3	2	2	3	4	1	1	1	0	0	0	25		20
442	T	D	37.92	40	D	28.908	23.108	28.953	24.867	22.219	18.479	14.908	40	0	40	30	40	0	4	3	3	43	Male	1	2	1	1	2	2	5	3	2	3	3	3	1	1	1	1	0	0	25		22	15
443	T	D	33.76	15	P	7.34	46.537	9.391	15.365	22.751	13.002	6.238	40	40	20	10	40	0	3	3	2	34	Female	2	4	1	1	5	3	5	1	5	1	3	5	1	1	4	0	0	0	40	30
444	L	P	6.44	40	D	16.667	19.987	28.295	28.752	30.187	24.305	27.809	40	0	30	20	25	0	4	1	1	36	Female	3	3	1	2	2	2	4	3	2	2	3	4	1	1	1	0	0	0	25		20
445	S	D	142.13	21	D	14.516	22.672	17.514	266.298	12.537	20.62	11.926	30	40	15	20	80	0	4	1	3	52	Male	2	2	1	4	2	1	3	3	2	3	2	3	2	2	1	0	0	0	10	30
446	S	P	3.99	20	P	8.22	3.926	6.998	6.788	5.724	5.08	6.39	40	0	0	10	60	0	4	2	2	20	Male	1	4	1	2	4	2	5	1	3	2	2	5	1	2	1	0	0	0	25		20
447	S	D	30.52	6	P	9.811	8.206	4.836	7	8.619	7.714	6.93	40	0	3	40	1	0	4	2	1	42	Male	1	1	2	1	1	1	3	3	1	3	1	2	1	1	1	0	0	0	61	27
448	T	P	5.55	31	P	5.32	6.514	5.632	10.387	6.141	4.616	4.593	40	25	20	30	80	54	4	3	3	32	Female	1	2	1	1	2	1	1	2	2	1	1	2	1	1	2	1	0	0	54	33
449	L	P	11.87	30	P	7.401	14.58	11.786	13.344	15.541	12.917	9.565	40	40	20	30	10	0	4	3	1	36	Female	2	3	2	3	2	1	2	2	4	1	2	3	1	1	2	0	0	0	3	20
450	S	P	8.03	40	P	8.448	8.691	9.236	11.342	12.772	8.153	6.545	40	20	40	20	80	0	4	1	1	62	Female	2	5	1	1	4	4	4	1	4	2	4	4	4	1	2	0	0	0	26	25
451	T	D	16.93	30	P	4.295	10.579	9.106	9.631	16.566	10.545	5.909	40	0	20	30	40	20	4	3	1	29	Male	1	3	1	3	2	3	3	4	1	2	2	3	1	1	1	1	0	0	10	25
452	T	D	37.27	40	P	4.707	4.727	3.687	8.335	6.648	5.005	2.874	40	0	23	20	100	100	4	1	2	27	Female	5	4	1	2	5	1	5	2	4	2	5	5	3	1	1	0	0	0	40	40
453	T	D	39.71	40	D	35.76	46.616	25.125	34.44	25.831	23.879	25.509	40	0	40	10	40	0	3	2	2	46	Female	3	1	1	1	2	1	4	4	1	3	2	5	1	1	1	0	0	0	10	30
454	L	D	44.52	16	D	41.146	38.749	40.905	49.986	85.988	77.307	71.576	40	0	18	10	55	0	4	2	2	23	Female	2	2	1	4	2	1	2	2	2	1	3	4	3	1	1	0	0	1	40	30
455	T	P	5.41	10	D	25.615	24.83	30.725	36.189	37.586	25.633	25.267	40	0	10	30	60	0	4	3	3	48	Female	2	1	1	3	1	1	2	3	1	4	1	3	1	1	1	0	0	0	25		20
456	L	D	69.6	40	P	8.626	7.825	12.884	9.622	16.846	9.444	15.234	40	0	20	30	30	0	4	3	1	27	Female	3	5	1	1	5	2	5	1	5	3	2	2	1	1	5	0	0	0	25		16	80
457	S	P	5.74	38	D	4.774	16.402	9.915	15.659	10.449	17.917	20.021	34	40	26	40	100	2	4	2	3	69	Male	1	1	1	1	1	3	3	4	1	3	3	4	1	1	1	1	0	0	50	25
458	S	D	37.16	30	P	11.499	10.119	10.836	17.369	15.621	21.65	13.152	40	0	20	14	24	0	3	2	3	58	Female	1	4	1	1	2	1	5	1	2	3	1	4	2	1	3	0	0	0	10	35
459	S	D	31.01	0	D	38.781	21.358	66.187	35.071	190.385	28.216	29.029	40	0	30	10	30	0	4	2	2	21	Male	2	2	1	3	2	1	2	3	2	2	1	2	3	1	1	0	0	0	25		20
460	T	P	4.51	40	P	4.719	5.243	4.859	8.653	8.513	6.559	7.004	40	0	25	10	4	0	4	2	1	54	Female	2	4	1	1	2	1	4	3	3	2	1	4	2	1	1	0	0	0	50	25
461	S	P	4.39	40	P	6.413	5.877	7.313	10.112	5.987	6.405	9.517	40	19	23	30	52	0	4	2	1	50	Male	1	5	1	2	4	1	4	3	2	1	1	3	2	1	2	1	0	0	30	25
462	L	D	37.51	10	P	9.312	9.549	7.29	8.921	19.565	7.501	7.479	40	40	10	10	60	0	4	2	2	32	Male	2	2	3	4	2	2	2	3	2	2	1	3	2	1	1	0	0	0	40	30
463	T	P	6.34	21	D	5.164	6.265	2.781	6.705	4.55	5.156	5.849	20	16	27	8	39	74	7	2	2	64	Male	3	5	1	5	5	4	5	5	1	1	4	1	3	5	5	0	0	0	49	20
464	S	P	5.83	30	D	15.168	16.674	13.979	19.067	21.683	20.299	24.811	40	40	25	30	45	0	4	3	2	28	Male	3	1	1	2	1	2	4	3	1	4	4	5	2	1	2	0	0	0	25		23	80
465	L	P	8.04	10	D	29.799	27.741	38.785	53.831	55.881	31.637	27.98	40	40	20	20	60	0	4	1	3	53	Female	1	1	2	2	2	1	2	1	2	1	1	3	1	1	1	0	0	0	40	30
466	S	D	58.94	40	D	38.094	39.936	51.53	43.878	35.864	38.015	39.388	40	0	30	30	30	0	4	3	1	34	Male	3	2	1	2	1	2	3	4	1	3	1	4	1	1	2	0	0	0	20	30
467	T	P	7.48	40	P	6.592	7.479	11.08	10.368	15.116	6.592	7.478	40	0	14	10	40	0	4	2	2	28	Male	1	2	1	5	1	1	2	4	1	2	1	2	1	1	1	0	0	0	20	30
468	T	D	28.54	30	D	26.301	34.612	27.98	37.248	35.756	27.277	27.057	40	0	15	30	9	0	3	3	1	37	Male	3	1	1	3	2	1	3	5	1	2	1	4	2	1	1	0	0	0	44	35
469	S	D	28.73	40	P	7.194	12.466	10.39	9.287	12.739	11.399	7.355	40	20	20	20	60	20	4	1	2	50	Female	3	2	2	2	2	1	4	1	1	2	2	4	1	1	1	0	0	0	25		20
470	L	P	8.16	40	P	10.081	11.14	19.038	18.829	12.115	14.931	9.866	40	40	20	15	15	0	4	3	2	26	Male	4	3	1	1	2	2	5	5	1	5	2	5	3	1	2	1	0	0	40	30
471	T	D	34.99	40	D	27.865	21.184	22.645	26.899	27.554	33.699	19.194	40	1	20	10	40	0	4	2	1	32	Female	5	3	1	1	2	1	5	4	1	3	1	4	1	1	2	0	0	0	40	30
472	L	D	22.33	40	P	10.472	9.766	6.404	11.238	11.079	7.659	8.284	40	1	40	31	60	0	4	3	1	43	Female	2	2	2	4	2	1	3	4	1	4	1	5	2	1	1	0	0	0	17	30
473	T	D	39.99	0	P	7.09	13.375	8.59	12.786	9.964	6.111	5.983	40	40	20	10	40	0	3	2	3	37	Male	4	5	2	2	4	2	4	4	3	4	1	5	2	3	1	0	0	0	25		20
474	T	P	4.36	16	D	9.371	6.197	8.17	8.29	15.362	8.217	8.765	17	15	13	15	56	1	4	1	1	49	Female	3	4	1	1	2	1	4	4	2	2	1	3	1	1	1	0	0	0	20	25
475	T	D	36.82	40	P	5.805	5.372	5.961	7.095	7.465	7.425	7.841	40	0	40	14	40	20	4	1	2	25	Male	3	5	2	4	5	3	4	2	4	4	4	5	4	1	4	1	0	0	12	25
476	L	D	32.72	10	D	31.224	34.235	23.286	39.847	39.623	29.923	12.74	40	2	21	26	30	0	3	2	3	43	Male	2	3	1	1	2	1	3	3	2	2	1	3	1	1	1	0	0	0	25		35	20
477	S	D	33.74	0	P	4.408	6.475	8.953	12.301	10.951	9.731	6.369	40	0	20	30	40	0	3	3	1	43	Male	3	3	1	1	3	2	4	1	2	4	1	4	1	1	1	0	0	0	4	30
478	S	P	9.64	21	D	7.474	6.661	10.232	15.251	20.624	14.558	7.998	40	0	20	30	10	0	4	3	1	26	Female	1	2	1	3	1	1	1	2	2	1	1	2	1	1	1	1	0	0	10	20
479	L	D	13.68	0	D	12.159	11.955	14.126	18.297	17.048	17.152	19.568	40	0	0	20	40	0	8	1	3	29	Male	3	4	1	1	3	3	4	4	1	4	2	3	1	1	1	0	0	0	16	30
480	T	P	5	19	P	5.883	12.986	8.401	12.191	9.576	10.961	8.627	40	0	20	20	50	0	4	1	1	49	Female	2	4	1	3	2	2	3	3	4	4	1	3	1	1	1	0	0	0	10	25
481	L	P	4.98	10	P	9.2	6.741	9.572	7.083	9.665	10.052	6.788	11	10	20	10	60	20	4	2	3	31	Female	3	4	2	2	2	1	2	2	3	1	2	3	1	2	1	0	0	0	20	25
482	S	P	5.11	40	P	7.768	8.972	7.288	9.448	21.669	11.415	8.694	40	0	20	20	40	40	5	1	3	51	Female	3	2	1	1	1	1	4	3	1	3	1	5	1	1	1	1	0	0	25		20
483	L	P	6.37	35	D	31.433	25.075	37.16	59.427	56.992	29.912	41.42	40	40	37	40	30	0	3	3	1	22	Female	1	3	2	5	4	2	4	1	4	1	1	3	4	2	3	0	0	0	40	30
484	S	P	13	30	P	32.545	11.306	10.493	15.331	21.768	17.419	8.858	25	30	25	30	40	0	3	3	2	41	Female	1	3	4	5	4	1	1	2	3	2	3	2	4	2	2	0	0	0	70	30
485	S	D	18.2	40	D	19.393	22.889	27.41	36.966	25.701	26.265	31.682	40	0	30	20	40	0	4	1	3	58	Female	3	2	1	2	1	1	4	4	1	4	1	5	1	1	1	0	0	0	25		20
486	L	D	26.15	40	P	4.368	7.309	11.55	8.975	16.348	7.402	6.448	40	40	20	40	20	20	4	1	3	36	Female	4	5	1	1	3	1	4	2	3	1	1	4	3	1	1	0	0	0	20	30
487	L	D	20.65	40	P	5.352	9.097	11.013	18.405	12.956	8.47	8.412	40	40	40	10	30	100	3	2	2	20	Female	1	4	1	1	2	1	1	2	2	2	1	3	1	1	1	0	0	0	25		20
488	T	D	7.82	20	D	25.944	31.088	22.079	33.221	26.365	42.64	29.198	20	40	20	20	70	50	5	1	3	20	Male	3	1	4	3	2	3	4	3	3	4	1	2	4	1	1	0	0	0	40	30
489	L	P	3.33	40	P	5.321	12.291	8.232	11.344	21.048	16.961	17.832	40	40	40	20	10	0	4	1	1	28	Male	1	2	1	3	1	1	3	4	2	3	1	2	1	1	1	0	0	0	25		20
490	S	P	8.98	5	D	21.224	21.017	20.958	22.92	31.023	21.772	22.483	40	0	20	10	40	0	3	2	1	34	Male	2	4	1	2	3	1	3	3	2	3	1	3	1	1	1	0	0	0	10	30
491	L	P	8.56	40	D	38.798	27.544	39.98	33.949	55.865	38.922	38.359	40	0	40	10	90	0	4	2	2	44	Female	2	5	1	2	3	1	4	1	3	1	2	4	1	1	3	0	0	0	40	30
492	T	P	4.53	30	D	20.538	27.123	24.739	37.328	25.929	22.744	25.072	40	0	30	20	60	0	4	3	3	31	Female	2	2	1	1	2	2	2	1	2	2	1	3	1	1	1	0	0	0	10	30
493	T	P	11.21	10	P	8.427	7.58	7.447	8.508	7.491	12.879	15.082	40	40	21	40	100	21	3	3	3	54	Female	1	2	1	1	2	1	5	1	2	1	1	2	1	1	1	0	0	0	30	25
494	S	D	4.39	15	P	5.22	7.205	9.032	9.327	13.275	10.916	7.406	40	40	20	20	5	20	4	1	1	25	Female	2	3	1	2	2	2	3	3	2	2	1	3	1	1	1	1	0	0	25		47	8
495	S	P	8.62	30	D	32.121	32.536	37.822	47.502	68.148	160.343	57.138	40	0	20	20	80	0	3	1	2	28	Female	1	2	2	2	2	1	5	2	2	3	1	2	2	1	1	0	0	1	60	30
496	L	D	34.01	0	D	26.126	37.31	41.027	144.022	60.315	29.864	26.168	40	0	0	30	65	0	4	3	1	54	Male	3	2	1	1	2	1	4	3	2	4	3	4	1	1	2	1	0	0	25		14	5
497	S	D	18.42	40	P	11.814	8.245	11.624	9.835	20.739	15.84	11.597	40	40	40	40	45	0	4	2	2	56	Female	2	2	1	1	2	1	2	4	2	1	2	3	2	1	1	0	0	0	40	30
498	T	D	37.44	40	D	18.579	29.849	22.454	23.284	23.554	22.413	17.473	40	0	40	10	100	0	4	2	2	44	Female	2	1	1	1	1	1	5	4	1	2	1	5	1	1	1	0	0	0	20	30
499	T	P	5.69	29	D	22.324	27.155	27.582	23.368	18.699	18.189	22.295	40	40	30	10	10	0	4	2	1	47	Male	2	2	1	1	1	2	5	4	1	3	1	4	1	1	1	1	0	0	25		20
500	T	D	38.77	30	P	13.738	10.449	11.621	18.505	13.322	9.237	9.357	40	0	20	30	80	0	4	3	3	60	Male	4	5	1	2	5	1	5	1	3	2	2	4	1	3	1	0	0	0	10	30
501	L	P	9.09	20	D	27.013	59.505	50.934	45.659	40.105	30.85	34.99	40	0	20	20	14	0	4	1	2	57	Male	3	2	1	1	1	1	2	3	1	4	2	5	1	1	1	0	0	0	25		20
502	S	D	12.35	15	D	23.744	26.86	31.187	44.158	50.228	15.734	27	30	0	15	40	71	0	4	2	2	50	Male	3	1	1	1	1	1	3	3	1	2	1	3	1	1	1	1	0	0	60	30
503	S	P	4.16	40	P	8.263	6.793	6.871	6.05	6.915	3.261	5.659	40	22	40	21	100	100	4	1	2	36	Female	2	3	2	2	3	2	2	2	3	2	2	2	3	1	3	0	0	0	15	21
504	L	P	8.81	40	P	5.6	10.472	16.055	12.842	20.284	13.439	12.565	40	0	40	20	80	0	4	1	1	55	Female	1	5	1	5	5	1	3	1	5	2	1	2	4	1	2	1	0	0	25		20
505	L	D	28.78	20	D	27.285	25.654	37.84	31.559	32.96	29.716	20.851	40	20	10	30	60	0	5	3	2	64	Female	1	2	1	2	3	1	3	2	1	3	2	3	3	2	1	0	0	0	40	30
506	T	P	4.22	40	D	18.55	16.889	17.03	20.51	28.172	17.7	16.252	40	40	20	20	60	0	4	1	2	31	Female	2	2	1	1	1	1	4	3	1	2	4	5	1	1	1	0	0	0	40	30
507	S	D	29.24	15	P	5.562	11.268	7.378	13.013	16.027	11.917	5.897	40	0	13	30	70	0	3	3	3	31	Female	3	3	1	1	1	3	5	5	1	3	4	5	1	1	1	0	0	0	40	39
508	S	P	6.03	20	P	6.515	9.17	6.147	8.602	12.517	10.32	8.304	40	0	20	10	80	40	4	2	3	24	Female	2	4	1	1	3	1	4	2	2	2	2	5	1	2	2	0	0	0	40	30
509	L	D	34.46	40	P	5.93	8.399	10.656	9.564	19.073	7.907	6.223	40	0	20	40	40	0	4	2	3	41	Female	3	4	1	2	4	2	4	3	2	2	4	4	1	1	2	0	0	0	20	30
510	L	P	5.47	18	P	6.731	9.163	7.903	12.683	13.72	13.835	6.333	20	3	20	30	30	0	4	3	2	25	Female	3	2	1	2	2	1	4	4	1	3	2	4	2	1	1	0	0	0	40	35
511	L	D	23.43	40	D	18.314	25.107	23.059	20.048	23.595	26.455	26.217	40	40	20	20	30	0	3	1	1	21	Female	3	2	1	2	1	2	3	4	1	3	1	4	1	1	1	0	0	0	20	30
512	S	P	9.44	25	D	26.936	23.047	35.293	30.436	28.415	30.75	30.657	40	40	20	30	70	0	4	3	3	41	Male	4	2	1	2	2	3	3	4	2	3	3	4	1	1	1	0	0	0	40	30
513	T	D	32.53	0	D	24.028	42.208	29.76	37.221	54.461	30.663	24.107	40	0	20	20	30	0	4	1	1	32	Female	2	3	2	4	3	1	2	1	3	2	1	3	3	3	2	0	0	0	25		20
514	T	P	4.98	29	P	5.035	5.584	4.471	7.332	8.337	6.959	7.347	37	1	25	33	28	0	3	3	1	30	Female	3	4	2	3	5	2	4	2	4	1	3	3	2	2	3	0	0	0	32	40
515	T	P	3.55	40	P	6.703	10.852	8.052	8.917	9.433	7.799	6.85	40	39	20	20	40	0	3	2	3	34	Female	3	1	1	1	1	3	5	5	1	4	1	4	1	2	1	0	0	0	30	36
516	L	D	28.99	40	P	6.905	6.171	5.226	6.331	7.283	12.854	5.245	40	40	20	20	10	20	4	1	1	34	Female	3	4	1	2	1	1	5	5	4	4	1	4	1	1	1	0	0	0	10	40
517	T	D	22.03	40	P	8.85	9.232	11.237	15.663	17.734	10.886	6.366	40	20	40	30	60	0	4	2	1	56	Female	2	2	1	1	2	1	4	1	2	1	2	4	1	1	1	0	0	0	5	35
518	L	P	7.89	30	P	7.21	16.806	16.521	12.134	9.592	10.748	6.661	40	40	40	20	40	10	4	2	3	45	Male	2	3	1	1	2	2	3	2	2	2	1	3	1	1	1	0	0	0	10	30
519	L	P	5.15	15	D	31.303	27.394	44.886	60.004	35.701	42.547	32.419	20	0	10	30	15	0	4	3	1	37	Male	2	5	2	4	3	2	4	3	2	4	5	3	4	1	2	0	0	0	10	30
520	L	P	3.21	20	D	8.995	7.354	12.605	9.906	10.026	12.447	8.426	20	20	10	30	50	0	4	2	3	25	Female	1	5	5	4	5	1	2	1	5	1	1	2	4	1	1	0	0	0	10	25
521	S	D	20.88	40	P	4.672	37.393	4.594	9.205	7.664	12.014	4.506	40	40	20	30	20	100	4	3	1	30	Female	3	5	1	2	5	2	4	1	5	1	3	3	4	1	4	0	0	0	30	15
522	T	P	3.83	40	D	23.851	21.407	24.465	22.728	35.05	23.451	16.674	40	0	20	30	10	0	4	3	1	41	Male	2	2	1	4	2	1	3	3	2	3	1	3	1	1	1	0	0	0	25		20
523	S	P	5.98	40	P	4.69	8.155	8.122	13.718	12.611	10.916	8.207	40	0	20	40	0	10	3	3	1	28	Female	3	4	1	1	3	1	4	1	3	2	1	4	2	1	1	0	0	0	25		25	80
524	S	P	7.86	40	D	12.653	16.117	25.199	31.006	33	15.5	22.427	7	1	20	20	0	0	3	2	2	62	Female	4	2	1	1	2	1	4	1	2	1	1	3	1	1	1	0	0	0	40	17
525	S	D	49.86	30	D	35.754	22.453	34.734	36.775	27.136	26.882	25.844	40	0	20	30	5	0	4	3	1	27	Male	1	2	1	2	2	1	3	2	2	4	1	3	2	1	1	0	0	1	25		35	4
526	T	P	4.1	30	P	5.796	5.718	10.18	6.514	8.797	5.611	4.658	40	0	10	20	60	10	4	1	2	35	Male	1	4	2	1	3	1	3	2	4	2	1	3	2	1	2	0	0	0	15	40
527	T	D	17.68	30	P	8.898	13.395	11.096	18.895	10.466	10.856	9.715	40	30	10	30	0	0	4	3	2	42	Female	4	4	1	1	3	1	4	2	3	2	4	5	2	1	2	0	0	0	40	25
528	L	D	7.31	20	P	12.18	7.828	8.294	12.146	9.876	7.707	8.165	20	40	20	30	1	20	3	3	2	45	Female	4	2	2	2	2	1	4	2	2	1	3	3	1	2	2	0	0	0	5	35
529	S	D	52.75	40	D	13.791	13.371	59.406	46.463	86.008	29.936	55.243	40	40	10	30	2	0	4	3	1	35	Female	2	3	1	2	2	1	3	2	2	2	1	4	1	2	1	0	0	1	20	40
530	S	P	10.1	40	P	7.234	11.977	12.301	10.975	8.897	11.912	13.087	40	0	21	20	40	20	4	1	3	39	Female	2	1	1	3	1	1	4	4	1	4	2	4	1	1	1	0	0	0	20	30
531	L	P	3.54	40	D	16.234	28.13	19.111	30.157	37.525	23.772	22.14	40	40	20	0	10	0	4	2	1	37	Female	3	2	2	2	1	1	4	5	1	3	1	4	1	1	1	1	0	0	60	30
532	S	D	21.01	30	P	4.838	10.465	8.395	32.779	11.341	6.84	7.228	40	20	20	10	80	0	4	2	2	32	Male	4	5	1	2	3	2	3	2	3	2	4	4	1	1	2	0	0	0	25		22	8
533	L	D	30.86	40	D	34.228	25.793	23.785	24.001	35.711	18.604	18.81	40	0	20	10	40	0	4	2	3	24	Female	3	1	1	1	1	1	4	4	2	3	1	4	1	1	1	0	0	1	25		20
534	L	P	3.92	40	P	8.118	6.645	8.266	8.625	9.058	10.046	11.049	40	40	40	30	0	20	4	3	2	21	Female	1	5	1	1	4	1	3	1	4	3	1	3	2	1	3	0	0	1	40	33
535	T	D	47.04	40	P	5.629	9.366	7.715	7.324	11.64	9.225	6.123	40	40	25	20	60	20	3	1	3	34	Female	2	3	1	1	2	2	3	2	3	2	2	3	1	2	2	0	0	1	25		20
536	L	P	7.36	20	P	9.066	11.753	7.528	7.113	1.85	6.486	5.431	20	20	35	30	54	0	5	2	1	26	Female	2	4	2	3	4	2	4	2	5	2	2	4	1	2	3	0	0	0	10	30
537	T	D	27.82	40	D	34.328	34.517	34.118	43.496	48.389	22.227	20.775	40	0	20	10	50	0	4	2	2	32	Female	1	1	1	3	1	1	2	3	1	1	1	2	1	1	1	0	0	0	10	30
538	T	P	5	20	D	19.654	17.305	23.598	28.438	28.919	22.892	19.741	40	0	20	10	55	0	4	2	2	27	Male	2	4	2	3	3	2	3	3	2	2	3	3	3	2	2	0	0	0	25		23	20
539	S	P	9.06	30	D	35.243	21.51	25.918	33.013	29.827	19.716	29.509	40	0	20	20	50	0	3	1	3	31	Female	1	3	1	4	2	1	2	3	1	1	1	2	3	1	1	0	0	0	10	25
540	T	D	39.98	40	D	24.52	21.402	29.328	317.387	48.037	34.761	23.809	40	0	20	30	60	0	4	3	3	47	Male	2	2	1	1	2	1	5	5	1	3	1	5	1	1	2	0	0	0	10	30
541	S	D	20.76	40	P	8.152	10.03	9.604	13.545	11.184	13.75	12.5	39	20	39	40	100	1	2	1	3	66	Male	2	2	2	2	3	3	2	3	2	2	2	2	3	3	3	0	0	0	54	21
542	T	D	19.04	20	P	6.164	6.039	4.608	5.349	7.924	6.457	5.405	32	40	20	20	37	0	4	2	1	51	Female	3	2	1	1	2	1	3	3	1	1	2	3	1	1	1	0	0	0	25		20
543	L	P	7.41	20	D	5.122	15.871	7.119	8.993	10.88	14.629	8.207	21	29	15	25	31	0	4	3	2	36	Female	2	5	1	5	4	1	3	2	4	4	4	4	5	1	1	0	0	1	60	27
544	S	P	4.65	10	P	9.063	6.497	6.23	11.951	9.777	6.207	9.264	40	2	20	10	40	100	4	2	1	32	Female	3	1	1	1	3	1	3	5	1	3	1	4	1	1	1	1	0	0	10	25
545	S	D	22.31	40	D	23.434	26.817	39.56	33.122	66.453	23.997	26.311	40	40	20	20	30	0	3	1	2	59	Female	5	5	1	1	4	3	5	2	4	1	1	5	3	1	1	1	0	0	80	30
546	L	D	35.13	15	D	30.651	29.05	25.493	186.18	24.338	24.021	24.201	40	20	10	30	0	0	4	3	2	53	Female	1	2	1	2	5	1	2	1	3	1	1	4	1	2	3	0	0	0	20	16
547	L	P	7.85	21	D	16.532	23.532	28.969	53.007	24.158	18.348	19.334	39	0	8	20	60	0	4	1	3	44	Female	3	4	1	3	2	2	4	4	1	4	3	4	1	2	1	0	0	0	40	30
548	S	D	5.72	0	D	6.119	26.641	17.654	16.343	24.612	10.079	10.584	40	0	20	10	30	0	4	2	1	46	Female	2	1	1	1	1	1	4	3	1	4	1	4	1	1	1	0	0	0	25		11	20
549	S	P	10.09	0	D	26.471	35.671	23.199	28.541	34.91	30.648	28.429	40	1	10	10	60	0	5	2	1	31	Male	1	1	1	4	2	1	2	4	1	1	3	3	1	1	1	0	0	0	25		23	80
550	T	P	5.61	20	P	6.413	7.761	4.143	6.379	9.809	7.534	8.138	40	40	20	30	40	20	4	3	1	28	Female	2	5	1	3	4	3	4	4	4	2	2	3	3	1	2	0	1	0	20	30
551	L	D	32.36	30	D	25.599	29.325	24.323	20.915	71.136	22.836	19.486	40	20	20	9	10	0	4	2	1	52	Female	3	3	1	1	2	2	4	3	2	2	2	4	1	1	1	0	0	0	25		20
552	T	D	25.7	20	D	30.748	27.189	25.886	63.031	36.337	27.785	28.244	40	40	20	20	20	0	3	1	1	40	Male	2	1	1	1	1	1	4	4	1	3	1	4	1	1	1	0	0	0	25		20
553	S	D	9.05	31	D	9.825	7.944	10.55	10.018	9.23	8.063	11.95	40	20	26	40	10	0	4	2	3	51	Female	3	2	1	1	4	2	3	1	2	2	2	4	1	1	1	0	0	0	30	25
554	L	D	61.65	40	P	17.998	10.937	16.446	22.374	26.324	21.362	16.431	40	0	20	40	70	1	4	1	2	53		4	4	1	1	3	2	3	3	3	3	1	5	1	1	1	0	0	0	25		20
555	S	D	12.72	30	P	6.484	5.828	7.649	6.077	6.291	12.142	5.708	40	0	20	20	100	0	4	1	1	26	Female	3	1	1	3	1	2	4	5	1	4	1	4	1	1	1	0	0	0	40	33
556	T	P	7.7	30	D	35.925	31.666	54.87	36.553	43.274	16.496	35.618	40	40	30	20	40	0	4	1	3	60	Female	2	5	2	1	5	1	5	1	5	1	4	4	4	4	2	0	0	0	20	30
557	L	P	3.02	40	P	3.973	23.537	10.231	10.205	9.284	7.743	5.899	40	0	30	20	40	0	4	1	3	27	Female	3	2	1	1	1	1	2	4	1	2	1	3	1	1	1	0	0	0	25		20
558	S	P	4.26	40	P	15.361	8.106	7.426	8.446	14.127	17.422	7.381	40	40	40	30	100	1	3	3	2	49	Female	1	2	1	1	3	1	3	2	1	2	1	3	2	1	1	1	0	0	10	25
559	L	D	28.41	40	P	5.825	11.116	9.284	12.62	13.671	5.984	7.306	40	0	20	20	10	0	4	2	1	33	Male	2	2	1	1	3	2	4	2	2	3	3	3	1	1	1	0	0	0	25		20
560	T	P	5.75	1	P	8.51	11.313	8.601	8.736	16.625	12.454	10.553	40	40	40	20	60	1	4	2	2	49	Male	4	1	1	1	1	1	5	5	1	4	1	4	2	1	1	0	0	0	34	25
561	T	D	22.33	21	P	68.058	13.173	7.196	9.649	10.182	7.823	14.879	39	10	18	30	40	52	4	3	2	68	Female	1	5	1	1	4	1	5	1	5	1	4	5	1	1	2	0	0	0	26	32
562	L	D	28.27	40	D	34.863	23.016	21.33	32.079	23.985	26.337	25.601	0	20	20	0	30	0	4	3	1	23	Female	3	4	1	1	3	1	3	2	3	2	2	5	1	1	1	0	0	0	20	30
563	T	D	23.68	0	D	23.759	22.534	28.509	27.889	16.386	17.548	25.585	40	0	40	30	100	0	4	3	3	37		2	3	1	1	4	1	5	3	4	3	1	4	1	5	1	0	0	0	10	40
564	S	P	7.68	40	D	9.761	7.91	7.532	10.554	15.343	7.256	8.843	40	40	40	20	100	100	3	3	2	50	Female	2	4	3	2	4	1	3	1	4	1	1	3	2	1	2	0	0	0	40	20
565	L	P	7.99	19	D	6.582	14.568	15.99	27.059	26.867	14.737	17.98	40	0	40	20	30	20	4	1	1	56	Female	3	2	1	1	1	1	5	4	1	3	1	4	1	1	1	0	0	0	50	30
566	S	D	4.1	40	D	6.121	7.177	6.77	8.594	14.566	5.865	7.179	40	29	30	20	80	0	3	1	3	18	Female	2	2	2	2	2	2	2	2	2	3	2	2	2	2	2	0	0	0	55	30
567	T	P	3.68	40	P	9.376	4.585	12.724	12.521	7.17	6.933	7.522	40	0	30	20	80	0	3	1	3	25	Male	4	5	1	1	4	2	5	2	4	3	4	4	4	1	1	1	0	0	10	30
568	S	D	23.92	20	P	5.408	6.825	4.465	8.004	7.112	6.125	11.477	28	20	18	20	60	0	4	2	2	48	Female	3	2	1	1	2	3	3	2	2	3	2	4	1	1	1	0	0	0	48	10
569	S	P	4.04	40	P	6.913	20.649	7.732	14.589	15.81	7.327	7.128	40	21	40	30	70	0	4	3	2	38	Female	1	2	1	1	1	1	3	3	2	3	1	4	1	1	1	0	0	0	25		20
570	L	D	3.09	40	D	4.095	7.908	12.552	8.504	11.24	7.204	9.674	40	40	10	40	30	0	4	1	2	54	Male	1	2	1	2	3	1	2	1	2	1	1	3	1	1	1	1	0	0	10	25
571	L	P	3.97	40	P	5.299	4.87	4.663	6.373	10.835	12.498	4.653	40	40	20	31	10	20	3	3	3	42	Female	2	2	1	2	2	3	3	3	2	3	1	4	1	1	1	0	0	0	10	30
572	L	D	9.59	20	P	7.952	16.543	5.408	12.92	15.329	12.672	6.259	40	20	18	30	30	20	4	3	3	34	Female	1	5	1	3	4	1	4	1	4	1	4	2	4	3	2	0	0	0	25		33	10
573	T	P	10.42	40	D	20.305	17.193	16.24	25.062	28.964	19.183	18.953	40	0	20	20	30	0	3	1	2	51	Male	1	1	1	1	2	1	4	5	1	4	3	4	1	2	1	0	0	0	10	25
574	T	D	28.3	40	P	5.837	4.685	7.33	8.413	6.418	8.986	9.686	40	40	40	40	100	100	4	2	1	24	Male	1	1	2	2	1	1	2	2	2	2	1	5	2	1	1	0	0	0	20	25
575	T	D	29.6	30	D	36.65	34.835	39.339	33.958	35.609	36.254	37.571	40	0	25	20	55	0	4	1	2	43	Male	2	2	1	2	2	1	4	4	2	3	2	5	2	1	1	0	0	0	25		20
576	L	P	3.26	40	P	6.98	11.302	7.395	10.521	19.48	5.936	4.743	40	40	40	10	30	0	4	2	1	27	Female	3	4	1	3	4	3	4	2	4	3	2	4	2	2	3	0	0	0	10	30
577	T	D	44.15	40	P	8.548	9.395	16.703	15.673	15.594	20.87	10.497	40	0	19	20	40	0	4	1	3	39	Female	3	2	1	2	2	1	2	1	2	1	2	4	1	2	1	0	0	0	40	30
578	T	P	3.89	40	P	6.011	6.545	9.537	16.466	12.683	8.823	8.038	40	0	20	40	5	0	4	3	1	25	Male	4	4	1	1	4	3	4	1	5	2	3	5	1	1	2	0	0	0	25		20
579	L	D	18.35	20	P	5.318	18.106	8.276	12.398	13.444	12.243	13.561	20	20	20	10	20	20	4	3	1	29	Female	2	1	1	1	1	1	2	3	1	3	1	4	1	1	1	1	0	0	20	20
580	S	D	146.57	10	D	40.043	58.518	26.802	12.284	11.132	70.151	48.789	40	0	25	30	100	0	8	3	2	23	Female	2	1	1	4	1	1	2	4	1	4	1	4	3	1	1	0	0	0	20	25
581	S	P	6.42	40	D	38.435	32.408	64.823	38.93	29.584	39.241	34.952	40	0	30	20	10	0	4	1	1	32	Female	2	4	1	2	4	2	3	2	4	1	3	4	3	2	2	0	0	0	25		20
582	L	P	2.9	40	D	28.847	38.869	28.417	47.655	29.007	57.59	44.433	40	0	20	10	60	0	3	2	3	44	Male	2	2	1	2	2	1	3	2	1	3	1	3	2	1	1	0	0	0	25		14	50
583	T	P	3.06	20	D	25.39	65.592	27.491	28.054	53.101	66.186	60.99	40	40	20	10	34	0	4	2	1	34	Female	2	4	1	3	4	1	3	1	3	1	1	3	3	1	3	0	0	0	30	40
584	L	D	44.4	20	D	34.001	53.833	32.185	42.896	31.561	24.749	25.814	40	0	20	20	90	0	4	1	2	36	Male	4	1	1	1	1	4	4	3	2	4	3	4	1	1	1	1	1	0	25		20
585	S	D	8.93	15	P	9.505	27.766	11.72	20.246	12.686	14.173	10.839	40	30	10	15	10	0	4	3	3	29	Male	4	4	1	1	4	3	5	3	1	4	1	5	1	1	2	0	0	0	50	30
586	L	D	17.76	40	D	15.871	33.915	16.62	18.101	21.042	20.406	22.78	40	0	20	30	40	0	4	3	3	26	Female	1	3	1	1	2	1	4	3	2	2	1	3	1	1	1	0	0	0	25		24	50
587	S	P	11.86	40	D	38.667	32.291	38.906	34.206	42.411	23.418	28.579	40	40	30	10	10	0	3	2	3	26	Female	3	3	1	1	4	4	5	4	1	2	1	5	1	1	1	0	0	0	40	20
588	T	D	23.79	40	D	25.604	28.039	32.272	33.665	32.885	30.59	23.732	40	0	20	30	70	0	4	3	2	41	Male	3	2	1	2	1	4	4	4	1	3	3	5	1	1	1	0	0	0	10	40
589	S	P	9.71	30	P	8.193	13.208	12.595	19.381	19.481	22	13.41	40	30	20	10	5	20	4	2	1	72	Female	4	5	1	1	4	1	5	2	5	3	2	5	2	2	1	0	0	0	20	30
590	L	P	7.02	40	D	24.838	22.667	32.131	29.838	26.001	23.235	31.11	40	40	40	30	60	0	4	3	2	37	Female	3	2	1	2	2	1	4	2	2	1	1	3	2	1	1	0	0	0	10	30
591	T	P	6.33	24	D	10.5	6.52	13.453	17.889	16.876	13.145	12.807	40	39	31	30	80	100	4	3	3	55	Female	3	4	1	2	3	1	4	4	2	3	3	4	1	1	1	0	0	0	25		22	13
592	L	P	24.74	28	P	7.251	6.944	6.146	9.16	13.381	8.468	6.807	40	0	22	20	0	0	4	1	2	22	Male	4	2	1	3	4	2	5	5	2	5	2	4	1	1	1	0	0	0	43	3
593	L	D	27.61	30	P	6.632	6.845	4.338	8.019	16.445	5.132	6.319	32	40	20	10	12	0	4	2	2	20	Male	5	5	1	1	4	1	5	4	5	4	1	5	1	1	1	0	0	0	10	30
594	T	D	27.29	20	P	12.128	8.564	9.561	11.472	10.071	8.855	11.771	25	20	22	30	15	0	4	3	2	51	Male	2	2	1	1	3	3	3	3	2	3	2	4	1	1	1	0	0	0	30	25
595	L	D	30.37	24	P	4.228	6.008	6.602	4.301	8.813	6.902	6.913	40	40	20	20	80	40	4	1	3	31	Female	4	2	1	1	4	1	5	2	1	4	3	5	1	1	1	0	0	0	30	10
596	S	D	38.36	40	D	30.201	30.541	32.519	28.595	31.17	22.617	24.128	40	0	20	30	30	0	4	3	2	30	Female	3	1	1	1	1	2	5	3	1	2	2	5	1	1	1	0	0	0	40	30
597	T	P	10.24	20	P	10.556	8.092	7.425	11.518	15.494	9.318	15.378	20	20	20	10	6	0	4	2	2	38	Female	2	3	1	1	2	1	4	2	2	2	1	3	2	1	1	0	0	0	20	30
598	S	D	44.25	20	P	10.431	8.025	9.639	14.126	8.497	10.064	6.478	0	0	20	20	80	20	3	3	3	31	Female	3	4	1	2	4	1	4	3	1	1	4	4	1	2	3	0	0	0	80	35
599	S	P	6.34	40	P	8.582	10.862	8.977	10.818	7.43	8.306	9.983	40	20	40	20	100	100	4	1	3	43	Female	2	4	2	2	4	3	5	1	3	1	5	4	1	1	1	0	0	0	25		20
600	S	P	4.55	40	D	6.578	16.517	7.85	16.891	8.891	10.608	11.944	40	10	10	5	5	100	4	1	1	26	Male	3	1	1	1	3	1	3	1	3	1	1	3	1	1	3	0	0	0	30	10
601	L	P	6.81	28	D	5.958	6.578	8.691	11.657	7.159	4.141	7.569	38	33	27	25	30	71	6	1	2	27	Male	2	3	2	4	2	4	2	3	3	4	4	1	2	2	3	0	0	0	54	24
602	T	D	15.98	0	D	18.159	26.278	27.032	32.302	37.826	22.82	21.839	40	0	20	10	25	0	4	2	1	36	Female	2	1	1	2	2	1	2	3	1	3	1	3	1	1	1	0	0	0	10	36
603	S	D	24.99	40	P	5.802	20.588	8.262	10.293	17.228	7.191	7.973	40	40	40	20	10	0	4	1	1	45	Male	2	2	1	1	1	2	3	2	2	1	2	4	1	1	1	1	0	0	40	30
604	L	P	7.83	24	P	4.256	3.828	3.27	6.43	3.084	4.501	4.914	40	29	25	19	66	56	6	1	3	40	Female	3	2	1	1	2	2	4	3	1	3	3	3	1	1	1	0	0	1	40	35
605	S	P	4.78	40	D	9.972	12.599	18.017	18.183	27.789	11.997	6.167	40	0	20	30	60	80	6	3	3	24	Female	4	4	1	2	3	1	2	2	3	3	1	4	2	2	1	0	0	1	10	25
606	S	P	7.53	40	P	8.075	22.377	9.532	12.915	9.633	22.219	11.048	0	10	20	10	20	40	4	2	1	38	Female	3	1	1	1	1	1	3	3	1	3	1	3	1	1	1	0	0	0	20	30
607	T	P	3.91	40	D	12.672	11.819	5.842	9.136	14.601	12.996	8.486	40	40	40	40	80	100	4	2	3	43	Female	2	1	1	1	1	2	3	5	1	2	2	4	1	1	1	0	0	0	40	40
608	T	D	37.36	30	P	5.425	7.767	15.99	8.966	9.103	7.139	4.301	40	0	30	20	5	0	3	1	1	37	Female	1	3	1	2	3	2	2	3	3	2	1	3	2	1	3	0	0	0	10	25
609	L	D	16.68	40	D	16.958	26.09	24.327	23.139	24.928	19.956	21.54	40	40	20	10	30	0	4	2	1	62	Male	3	2	1	1	1	1	4	5	1	2	1	4	1	1	1	0	0	1	40	18
610	T	D	13.71	20	D	34.733	39.891	32.479	26.111	22.811	33.517	33.623	22	20	21	10	20	0	4	2	3	26	Male	3	2	2	2	1	3	5	5	1	3	1	4	1	1	1	0	0	0	56	35
611	S	D	44.58	20	D	25.898	41.917	31.499	18.309	29.797	23.494	22.815	40	0	20	20	60	0	4	1	3	39	Female	2	4	2	1	4	1	4	2	2	2	1	3	1	1	1	0	0	0	25		20
612	L	P	6.99	10	D	7.183	10.723	10.981	12.65	11.861	13.85	8.833	40	40	20	30	40	10	4	3	3	57	Male	3	2	1	1	1	1	3	3	1	1	1	2	1	1	1	0	0	0	40	30
613	S	D	22.41	25	D	23.8	28.563	22.057	29.899	29.06	25.729	29.06	40	0	20	10	40	0	4	2	1	26	Female	1	1	1	1	1	1	2	3	1	3	1	3	1	1	1	1	0	0	10	25
614	S	P	6.34	20	D	13.366	9.01	9.688	16.217	15.8	9.348	10.602	30	40	20	30	100	100	2	3	2	52	Female	4	3	1	1	2	3	4	3	2	2	2	5	1	1	1	0	0	0	10	25
615	T	P	10.04	12	P	10.791	13.781	11.054	15.099	11.468	12.659	8.3	12	40	10	20	100	0	3	1	3	37	Female	4	1	1	1	1	1	4	4	1	2	1	4	1	1	1	0	0	0	10	25
616	L	D	43.13	40	D	13.807	79.524	33.03	25.296	41.885	25.927	27.67	40	0	40	20	10	0	4	1	3	22	Male	2	3	1	2	1	3	4	4	2	2	2	3	2	1	1	0	0	1	25		10	25
617	T	P	14.69	18	D	15.925	6.544	13.599	23.593	8.896	24.094	9.149	40	0	20	20	40	21	3	1	1	23	Female	4	5	2	3	5	4	4	1	5	1	5	4	5	3	3	0	0	0	30	30
618	L	D	19.18	20	P	44.525	4.518	3.237	2.71	8.439	2.968	4.461	38	24	20	32	59	31	7	2	2	45	Female	2	5	1	4	2	1	4	3	2	2	2	4	1	1	1	0	0	0	38	20
619	L	P	8.17	40	D	7.445	8.121	15.57	13.446	20.44	13.45	7.819	21	40	21	20	60	0	10	2	1	35	Male	3	3	1	3	3	2	3	4	1	2	4	2	1	1	4	0	0	0	20	25
620	T	D	31.06	20	D	31.539	34.126	45.35	31.78	35.385	29.175	18.928	40	0	20	20	40	0	5	1	1	45	Male	1	2	1	1	2	1	2	4	2	1	1	3	1	1	2	0	0	1	25		20
621	S	D	17.79	20	P	9.523	18.26	6.482	12.951	8.279	13.64	11.549	40	0	20	30	70	98	3	2	2	32	Female	1	1	1	2	1	1	1	2	1	2	1	2	1	1	1	0	0	0	26	19
622	T	P	4.73	40	P	7.013	6.95	10.234	8.205	14.956	9.923	8.083	40	0	40	31	80	0	4	2	2	43	Female	2	4	2	1	4	2	4	4	3	3	3	4	2	2	1	1	0	1	20	30
623	S	P	6.42	40	P	5.065	12.347	7.885	7.662	12.198	7.92	4.009	40	0	20	30	70	20	4	3	2	27	Female	4	5	1	1	3	2	4	3	2	4	1	4	1	1	1	0	0	1	10	30
624	L	P	9.76	0	P	11.175	9.034	5.226	10.612	13.403	8.772	6.659	40	40	40	40	0	100	10	3	2	25	Female	1	5	1	1	5	1	5	1	5	1	1	5	5	1	1	0	0	0	47	25
625	S	P	2.54	16	P	6.842	5.662	6.033	8.518	8.239	11.947	7.077	40	1	20	20	80	1	4	1	3	22	Female	1	3	1	2	3	2	3	2	3	3	1	2	1	1	1	0	0	1	19	21
626	T	D	26.21	30	P	6.397	12.866	6.098	8.37	6.175	10.47	5.894	40	30	20	40	100	0	5	2	3	39	Female	2	3	4	2	4	1	2	2	2	2	2	4	2	1	4	0	0	0	3	5
627	S	D	7.68	40	P	5.469	4.471	11.704	7.794	16.769	6.085	10.276	40	0	30	30	60	0	4	3	3	23	Male	2	1	2	2	1	1	3	4	2	3	1	2	2	2	2	0	0	0	25		20
628	T	P	4.46	15	P	4.308	6.654	7.443	8.339	7.95	6.212	7.345	40	0	20	20	10	0	4	1	1	38	Male	4	3	1	1	1	2	4	4	2	4	3	4	1	1	1	0	0	0	10	25
629	L	D	32.12	30	P	8.073	13.498	5.535	4.892	5.609	8.051	5.047	0	11	19	30	36	0	3	3	1	32	Female	1	5	1	3	2	1	2	1	4	2	2	2	1	1	1	0	0	0	63	35
630	L	P	6.04	40	P	7.466	6.032	8.908	10.882	10.069	6.117	11.695	40	40	40	10	10	100	4	2	1	30	Female	2	3	2	3	2	2	3	4	2	4	2	5	2	1	1	0	0	0	10	30
631	T	D	26.78	40	D	33.627	37.759	50.781	36.164	31.267	38.658	29.972	40	0	40	30	70	0	4	3	2	36	Male	3	3	2	2	4	2	4	4	2	4	3	5	1	1	2	1	0	0	25		20
632	S	D	25.2	40	D	19.541	25.974	26.926	27.205	33.76	22.238	20.445	40	0	30	20	60	0	3	1	3	54	Male	2	2	1	1	2	1	5	3	2	1	1	5	1	1	2	0	0	0	10	4
633	L	D	30.24	40	D	33.557	26.989	26.159	46.99	19.904	24.829	22.309	40	0	30	30	30	0	4	3	1	32	Female	2	1	1	1	1	1	3	5	1	3	1	2	1	1	1	0	0	1	70	30
634	T	D	29.68	27	P	3	4.54	4.391	3.411	2.121	2.568	3.094	16	17	18	25	72	67	7	1	2	23	Female	1	5	3	1	1	1	5	4	1	1	1	1	4	3	1	0	0	0	75	28
635	S	P	6.26	40	D	15.827	37.627	23.583	18.662	25.834	16.63	18.271	40	0	40	20	60	0	4	1	2	24	Male	3	1	1	1	1	2	1	5	1	5	1	5	1	1	1	0	0	0	10	30
636	L	P	10.32	10	P	12.169	12.894	8.183	14.344	7.413	12.996	14.998	20	15	5	20	0	5	5	1	2	41	Female	2	4	2	1	4	1	3	1	4	1	2	4	4	2	2	0	0	0	40	25
637	T	P	6.6	15	D	19.977	18.284	17.699	35.515	26.462	22.648	22.399	40	0	10	10	45	0	4	3	2	21	Female	1	1	1	1	1	1	2	4	2	2	1	1	1	1	1	0	0	0	10	30
638	S	D	42.65	0	D	38.19	48.923	49.567	50.9	54.509	45.753	45.222	40	0	40	10	80	0	3	2	2	41	Male	1	5	4	5	5	1	3	1	5	3	1	1	5	1	1	0	0	0	20	30
639	S	P	8.17	40	P	16.644	10.789	32.35	22.757	12.264	10.498	16.054	40	40	20	20	30	100	2	1	3	22	Female	3	2	1	2	3	3	4	2	3	2	1	4	1	1	2	1	0	1	10	30
640	S	P	3.06	26	D	8.58	6.899	7.403	8.565	11	11.089	5.92	40	40	25	20	100	21	3	2	3	31	Male	1	1	1	1	1	3	3	3	1	4	1	4	1	1	1	0	0	0	25		20
641	T	P	3.7	12	P	5.366	6.896	6.979	8.798	10.454	9.694	4.847	40	0	20	40	60	20	5	3	3	48	Female	3	3	1	1	2	2	5	2	2	3	4	4	1	1	1	0	0	0	40	36
642	S	D	33.73	20	P	16.019	11.794	8.274	10.821	20.042	13.214	6.643	40	0	20	20	15	20	4	1	1	19	Male	2	1	1	2	1	2	2	4	2	4	1	2	1	1	1	0	0	0	10	30
643	L	P	8.6	30	D	15.601	13.12	19.498	21.314	21.578	15.472	17.897	40	3	20	20	90	0	4	1	2	53	Female	2	2	1	3	2	1	3	3	2	2	2	3	3	1	1	1	0	0	80	30
644	L	D	47.75	40	P	8.081	8.126	13.123	25.848	16.472	14.87	10.772	40	40	40	40	60	20	3	1	3	20	Female	2	1	1	1	2	3	3	2	2	2	1	2	1	1	1	0	0	1	10	25
645	T	D	35.49	25	D	48.066	32.784	33.21	39.564	42.561	44.642	238.625	40	0	20	30	40	0	3	3	3	36	Male	2	3	1	1	2	1	4	4	1	4	1	4	1	1	1	0	0	0	20	30
646	L	D	39.04	10	P	9.134	11.158	8.872	8.125	6.431	9.145	8.699	20	40	10	20	0	0	4	1	1	34	Female	2	4	1	1	2	1	5	1	3	1	1	4	2	1	2	1	0	0	30	25
647	T	P	9.81	40	D	34.094	56.34	53.214	49.046	64.003	40.232	29.894	40	20	20	20	60	60	4	1	3	30	Male	2	1	1	1	1	1	3	4	1	4	2	5	1	1	1	1	0	0	40	30
648	L	P	5.97	40	P	5.511	5.052	4.641	5.973	4.481	3.668	7.291	40	40	20	22	39	98	3	2	3	41	Male	5	5	1	1	5	1	5	1	3	1	1	5	1	2	2	0	0	0	12	21
649	T	D	31.44	10	P	9.615	6.718	8.46	7.549	13.357	13.43	7.43	0	0	20	30	30	0	5	3	1	22	Male	3	4	1	2	4	1	4	3	3	1	1	3	1	1	1	0	0	1	25		14	10
650	S	P	4.59	0	D	22.026	44.087	33.734	38.312	38.816	23.041	22.897	40	40	20	30	63	0	3	3	1	21	Male	1	2	1	2	1	1	4	4	1	3	1	3	1	1	1	0	0	0	25		20
651	S	D	37.04	40	D	41.377	37.491	39.854	75.711	41.934	32.882	34.487	40	0	40	30	5	0	3	3	1	67	Male	3	1	2	1	1	1	5	5	1	5	1	5	1	1	1	0	0	0	40	25
652	S	P	5.81	40	P	6.924	3.811	5.16	12.824	7.891	9.175	4.774	40	0	40	10	0	20	3	2	1	19	Female	1	4	1	2	3	1	2	1	5	2	1	1	2	1	1	0	0	0	25		45	16
653	T	D	20.59	40	D	39.293	33.419	17.371	15.731	16.805	20.294	19.946	40	20	40	20	40	0	3	1	2	24	Male	3	1	2	3	1	1	1	3	1	4	1	1	4	1	1	0	1	1	25		12	4
654	T	P	5.41	40	D	13.643	15.884	11.07	16.827	29.91	7.113	6.902	40	40	40	40	30	0	3	2	2	46	Female	3	5	1	4	4	1	5	2	4	2	4	5	1	3	3	0	0	0	33	30
655	L	D	23.97	40	D	20.857	21	23.86	35.362	16.826	20.899	24.639	40	40	40	40	30	0	4	2	2	44	Female	1	1	1	2	1	1	1	2	1	2	1	3	1	1	1	0	0	0	10	25
656	S	D	27.96	30	D	2.886	21.208	1.811	2	1.91	1.567	1.529	20	20	21	17	58	47	5	3	3	44	Male	2	3	2	2	3	3	3	2	2	3	2	2	3	2	2	1	0	0	41	26
657	L	D	16.42	10	P	12.254	14.216	16.714	14.652	14.74	9.966	11.25	40	1	10	30	40	0	3	3	3	42	Male	3	4	2	3	3	1	3	3	2	2	3	3	2	2	2	0	0	0	10	30
658	T	P	5.98	13	P	7.507	11.091	7.145	7.433	13.094	8.594	6.31	40	40	15	30	47	0	4	3	3	26	Female	3	4	1	1	2	2	3	3	3	2	1	4	1	2	1	0	0	0	25		22	50
659	S	P	7.26	30	D	7.596	8.356	7.339	7.851	8.718	10.026	9.072	36	23	40	21	80	20	4	2	2	20	Female	1	2	1	1	2	1	2	2	1	2	1	2	1	1	1	0	0	0	50	20
660	T	D	33.5	40	P	7.894	7.67	16.141	20.457	23.988	8.347	12.352	40	40	20	30	40	0	4	2	3	45	Female	3	1	1	1	2	2	4	3	1	4	1	5	1	1	1	1	0	0	80	25
661	L	P	8.97	0	P	6.808	15.162	6.19	12.117	8.395	6.144	5.591	0	40	0	30	10	20	4	3	1	22	Male	3	4	2	1	4	2	3	1	4	1	3	3	2	2	2	0	0	0	25		14	50
662	S	D	38.94	20	P	7.446	14.104	10.735	10.89	16.593	10.076	7.744	40	0	20	20	30	0	4	2	2	54	Male	4	4	2	1	4	1	4	3	3	3	2	4	1	1	2	0	0	0	20	25
663	L	P	5.08	4	D	14.701	24.826	18.837	23.005	10.292	20.106	21.853	40	40	20	30	40	0	4	2	1	54	Female	1	2	1	2	2	1	4	4	1	3	2	3	1	1	1	0	0	0	1	25
664	T	P	5.13	40	D	7.649	8.235	9.22	19.876	11.6	8.358	5.272	40	0	40	20	5	0	4	3	1	27	Female	1	5	1	2	4	1	4	1	3	2	1	2	2	3	2	0	0	0	40	30
665	L	P	9.14	21	D	8.155	10.159	6.254	4.608	23.573	10.854	2.75	25	20	18	19	20	38	3	3	3	26	Male	2	4	3	4	3	2	2	2	2	2	2	3	4	3	2	0	0	0	30	19
666	T	D	32.4	20	P	7.866	10.946	5.276	11.982	7.065	7.955	5.688	0	40	20	10	20	0	4	3	1	34	Male	3	3	1	1	2	1	3	2	1	3	3	3	1	1	2	0	0	0	40	30
667	L	D	46.87	0	D	33.842	46.845	60.39	39.821	38.678	56.798	23.339	40	0	27	10	60	0	4	2	3	20	Male	2	2	1	1	2	1	3	2	2	2	1	3	1	3	1	1	0	0	10	25
668	S	P	4.81	40	P	8.235	7.819	9.3	14.273	11.106	17.016	6.828	40	40	20	30	100	60	3	3	2	51	Female	4	2	1	1	1	1	4	4	1	3	1	4	1	1	1	0	0	0	40	35
669	S	D	28.1	40	P	10.858	11.39	11.543	10.283	13.873	8.469	10.617	40	0	30	20	100	0	3	1	2	57	Female	4	2	1	1	2	3	5	2	1	3	3	5	1	1	1	0	0	0	15	30
670	T	D	49.18	40	D	21.733	20.336	32.259	40.831	31.193	22.625	24.227	40	0	17	10	60	0	4	2	3	40	Male	2	2	1	2	2	2	4	4	2	3	2	5	1	1	1	0	0	0	25		20
671	L	P	6.66	40	P	5.231	5.809	7.251	7.988	13.158	5.521	7.249	40	40	20	20	40	0	4	1	2	22	Male	1	1	1	1	1	1	2	3	1	2	1	3	1	1	1	0	0	0	25		20
672	T	P	6.61	25	P	8.557	9.121	7.273	9.874	11.441	5.398	6.308	40	0	20	30	80	0	4	2	2	27	Male	3	4	1	5	3	2	3	3	2	2	4	4	2	1	2	0	0	0	4	25
673	L	D	32.9	40	D	29.385	32.936	26.348	34.043	35.652	26.265	32.838	40	40	20	20	80	0	4	1	3	32	Male	2	3	1	2	2	1	2	3	2	2	2	3	1	1	1	0	0	0	40	6
674	S	P	3.7	40	P	5.646	7.214	4.602	7.812	10.028	8.253	7.909	40	39	22	10	100	0	3	1	2	22	Female	3	1	1	2	2	4	3	2	1	2	4	3	1	1	1	1	0	0	70	26
675	L	D	27.67	40	P	7.111	6.968	7.165	17.452	35.479	10.845	8.46	40	0	20	10	60	0	4	2	2	25	Female	4	4	1	1	2	2	4	2	1	1	1	5	1	1	1	1	0	0	25		20
676	T	D	26.23	0	D	25.822	23.943	16.225	37.693	21.885	10.124	8.943	40	0	20	10	25	100	4	2	1	22	Female	2	4	3	1	2	2	3	2	2	3	4	5	2	1	1	0	0	0	25		20
677	T	D	39.85	20	P	5.727	6.923	6.478	7.903	7.823	7.336	6.903	40	23	20	5	40	0	3	2	2	24	Female	1	4	1	2	5	3	2	1	4	1	1	2	4	2	3	0	1	0	40	25
678	S	P	5.02	25	D	21.091	17.959	30.368	22.306	25.472	75.631	55.555	17	32	18	20	10	0	4	1	1	30	Male	1	1	2	1	1	2	3	4	1	1	1	3	1	1	1	0	0	0	8	35
679	T	P	5.63	40	P	7.23	5.393	8.956	10.486	8.963	7.365	8.388	40	0	20	21	80	40	4	1	1	33	Female	2	3	1	1	5	3	3	3	4	1	4	3	1	1	1	0	0	0	10	43
680	L	P	8.63	40	D	24.023	15.386	26.272	31.855	18.111	31.497	35.449	40	40	40	30	2	1	3	1	1	45	Male	1	2	1	1	2	1	4	3	2	1	1	4	1	1	2	0	0	0	10	30
681	L	D	24.21	40	D	25.661	20.007	24.082	20.754	37.92	23.025	18.258	40	40	20	30	15	0	4	3	2	28	Female	2	2	1	1	2	1	4	2	1	2	1	3	1	1	1	0	0	0	20	30
682	S	D	28.17	40	D	17.071	17.85	21.201	31.161	17.312	14.28	15.118	40	40	40	20	13	0	3	1	1	36	Male	3	3	1	1	2	1	4	2	2	3	1	3	1	1	2	0	0	0	25		23	4
683	T	P	14.59	24	D	14.05	9.942	9.91	15.979	6.832	8.737	10.487	24	40	25	24	79	0	4	2	1	51	Female	1	4	3	4	1	1	2	2	4	2	1	2	4	3	1	0	0	0	10	30
684	S	P	6.08	25	D	28.387	31.536	33.39	37.461	55.714	27.732	15.963	40	0	20	20	60	0	4	1	3	21	Female	2	2	1	1	3	2	3	2	2	1	1	2	1	1	1	0	0	0	25		20
685	L	D	24.3	15	P	8.355	6.488	9.132	9.67	10.344	12.316	8.331	40	0	20	30	10	20	4	3	1	27	Female	1	4	1	2	3	1	2	1	2	1	1	1	2	1	1	0	0	0	40	30
686	L	P	7.4	40	P	7.238	13.595	14.299	10.895	11.903	15.118	7.291	40	20	10	10	60	60	4	2	3	56	Female	4	5	2	1	4	3	5	1	5	2	4	5	2	1	3	0	0	0	20	25
687	T	D	23.2	0	D	35.996	26.709	40.046	32.982	72.105	31.367	40.402	40	40	40	20	80	0	4	1	3	20	Male	3	1	1	1	1	3	4	5	1	3	1	3	1	1	1	0	0	0	25		18	4
688	T	P	6.98	30	P	6.345	8.595	6.153	6.051	8.3	4.461	6.697	40	40	21	20	41	100	4	2	1	50	Female	2	4	1	1	2	3	4	1	1	2	3	4	2	1	1	0	0	0	50	46
689	S	P	7.38	40	P	8.119	8.574	10.816	15.892	12.884	6.096	8.832	40	0	0	10	100	0	4	2	3	44	Female	2	4	1	1	2	1	5	2	3	1	1	4	1	1	1	0	0	0	70	25
690	T	D	83.97	20	P	6.515	15.321	15.745	12.789	18.107	10.828	6.031	40	0	20	20	60	0	4	1	3	36	Male	2	4	1	1	2	1	3	2	3	3	3	3	2	1	1	0	0	0	25		20
691	S	D	29.29	31	P	12.662	16.54	14.311	19.638	15.633	10.732	17.765	39	0	30	14	0	100	4	3	1	46	Female	4	2	1	1	1	2	4	5	1	3	3	5	1	1	1	0	0	0	40	30
692	S	D	25.25	40	D	25.78	35.115	38.925	37.949	63.73	32.741	32.486	40	40	40	30	40	0	4	3	1	49	Female	2	5	2	3	3	1	3	2	4	1	4	3	3	1	1	0	0	0	40	30
693	L	D	30.22	40	D	20.461	19.31	27.062	38.462	41.003	41.024	34.249	40	40	40	10	30	0	4	2	1	28	Male	2	4	1	2	3	1	4	1	3	2	4	4	1	1	1	0	0	0	30	30
694	L	P	5.84	40	P	5.76	3.176	2.851	3.044	7.404	5.871	7.436	40	40	40	40	40	100	3	3	1	40	Male	2	4	1	2	4	1	2	4	1	3	3	4	2	1	2	0	0	0	30	10
695	T	P	3.6	36	D	20.467	21.428	23.644	19.267	22.332	14.678	28.172	40	40	30	20	60	0	10	1	2	26	Male	3	3	1	3	3	2	4	2	2	4	1	3	2	1	2	0	0	0	25		20
696	S	P	6.37	40	P	6.749	9.041	10.738	9.945	11.283	11.91	9.459	40	0	20	10	50	20	4	3	1	61	Male	4	2	1	2	2	1	3	4	2	2	2	3	1	1	3	0	0	0	25		20
697	T	P	4.28	40	D	20.573	22.168	40.067	39.663	33.178	25.042	15.371	40	0	40	20	60	0	4	1	3	28	Male	4	2	1	2	4	3	5	3	2	4	1	5	1	1	1	0	0	0	25		20
698	L	D	53.55	40	P	5.394	10.924	12.052	10.119	11.339	12.438	7.7	40	0	20	10	40	0	4	2	3	22	Female	2	1	1	1	1	2	4	5	1	3	1	2	1	1	1	1	0	0	25		20
699	S	D	31.09	40	P	6.323	4.489	13.738	15.842	10.056	10.138	7.988	40	0	20	10	10	0	4	2	3	21	Female	2	1	2	4	2	1	2	5	1	2	1	4	1	1	1	0	0	0	25		20
700	L	D	6.79	30	P	9.527	7.799	4.625	11.841	8.224	7.524	6.724	10	40	16	20	0	0	4	1	2	38	Female	1	5	4	5	5	1	4	1	5	1	1	2	5	2	4	0	0	0	29	24
701	T	P	6.2	40	P	9.334	7.391	7.361	11.433	10.161	7.723	7.403	40	40	27	30	80	100	4	3	3	39	Female	3	3	2	2	2	3	2	3	2	2	4	5	3	4	3	0	0	0	36	8
702	S	P	7.03	12	D	6.726	13.403	18.275	12.099	18.787	18.572	22.307	30	25	12	10	25	0	4	2	2	39	Male	4	1	1	3	2	1	3	4	1	4	2	2	3	1	3	0	0	0	40	25
703	S	P	6.45	40	D	7.092	7.745	9.451	18.14	13.352	11.655	8.647	40	0	20	40	20	0	4	3	1	23	Male	2	3	3	4	4	1	4	2	1	3	1	3	3	1	1	0	0	0	10	30
704	T	D	24.45	20	P	18.249	16.256	14.291	15.096	21.811	21.319	16.644	40	2	19	30	31	51	3	3	3	61	Female	4	3	1	1	1	3	4	3	1	5	1	5	1	1	1	0	0	0	20	37
705	T	D	43.09	20	D	63.911	68.808	48.432	77.478	113.594	53.427	65.969	40	40	20	30	40	0	4	3	2	51	Female	2	1	1	1	2	1	3	3	1	1	1	3	2	1	1	0	0	0	40	25
706	L	P	26.87	40	D	46.763	55.148	33.867	95.317	132.045	38.168	31.389	20	40	30	35	70	0	4	3	3	44	Female	1	3	3	3	4	1	3	2	4	2	3	5	5	4	2	0	0	0	10	25
707	L	P	7.73	40	D	22.727	26.627	35.995	31.751	38.391	37.183	22.747	40	40	40	10	40	0	4	2	2	46	Male	2	2	1	1	1	1	3	2	1	2	1	2	1	1	1	0	0	0	25		20
708	T	D	34.83	20	P	6.274	8.052	6.022	7.562	7.069	10.216	9.945	25	20	15	15	10	0	4	1	2	26	Male	1	2	1	3	2	1	2	4	1	3	1	1	1	1	1	0	0	0	15	30
709	L	P	3.67	30	P	6.822	11.694	8.254	11.357	19.83	7.256	7.429	40	0	20	10	45	0	4	2	2	29	Male	2	4	2	2	3	1	3	3	2	2	1	4	3	3	1	1	0	0	25		20
710	T	P	4.31	38	P	5.409	5.445	4.953	5.091	9.652	8.818	4.457	40	40	40	20	30	20	4	1	2	35	Female	3	5	1	4	3	2	4	1	2	1	3	4	1	1	1	1	0	0	10	30
711	S	D	33.09	40	D	24.451	26.976	38.492	20.792	17.308	18.523	22.502	40	40	20	20	10	0	4	1	3	26	Female	1	1	1	1	1	1	5	5	1	5	1	5	1	1	1	0	0	0	10	30
712	S	D	70.77	40	P	8.491	10.045	11.193	16.496	20.961	10.222	8.753	40	0	30	20	70	0	3	1	2	48	Female	2	2	1	2	2	1	3	2	2	2	1	4	1	1	1	1	0	0	20	30
713	L	D	68.83	40	P	4.561	8.249	6.348	7.748	11.654	6.824	11.364	40	40	20	20	10	100	4	1	1	28	Female	1	1	2	4	2	1	2	3	2	3	1	3	1	1	1	1	0	0	10	25
714	S	P	7.82	0	P	10.008	12.982	10.465	12.82	9.837	11.809	10.909	40	0	0	20	17	0	4	1	1	18	Male	2	3	1	2	4	1	3	1	5	1	5	5	1	1	3	0	0	0	40	31
715	L	P	4.99	40	D	5.638	12.772	4.455	11.104	8.496	6.227	5.267	40	40	20	30	0	100	3	3	1	19	Female	4	1	1	3	2	1	1	2	2	2	1	1	1	1	4	0	0	0	30	30
716	T	P	8.02	20	D	15.559	16.723	13.225	19.049	14.931	16.265	19.832	40	0	20	30	60	0	4	3	3	21	Female	3	4	1	1	5	3	5	1	5	2	3	4	1	1	3	1	0	0	30	25
717	L	P	8.03	10	P	8.094	5.981	5.622	15.937	9.651	6.356	8.403	40	40	20	20	40	20	4	1	3	20	Male	1	5	1	1	3	1	2	2	3	1	1	2	3	1	1	0	0	0	10	25
718	S	P	4.37	30	P	7.003	7.281	14.568	10.435	10.639	8.291	9.368	40	40	10	30	68	0	4	3	2	29	Male	3	2	2	1	2	2	4	3	2	4	3	4	2	1	1	0	0	0	40	25
719	T	D	24.27	20	D	20.432	27.205	24.517	38.975	32.919	23.725	26.707	0	40	20	30	20	0	4	3	1	41	Male	3	4	1	2	4	3	3	2	4	2	4	5	4	1	1	0	0	0	25		20
720	S	D	35.98	40	D	52.379	32.568	48.506	43.994	49.424	52.803	45.645	40	0	30	10	80	0	4	2	2	23	Female	1	4	1	2	2	1	3	2	3	1	1	3	2	1	2	0	0	0	25		20
721	S	P	9.65	40	D	24.371	42.316	31.562	29.297	48.281	27.373	31.652	40	40	20	30	40	20	4	3	3	35	Female	3	2	1	1	1	1	4	4	1	2	3	4	1	1	1	0	0	0	30	5
722	T	D	20.71	17	P	7.003	14.594	6.901	11.609	11.398	10.018	11.361	5	16	7	20	20	20	3	2	1	23	Male	2	2	1	1	2	1	2	2	1	2	2	4	1	1	1	0	0	0	50	5
723	T	P	4.42	35	P	4.432	2.464	4.327	10.429	5.706	4.18	6.031	40	0	33	15	100	100	4	3	2	25	Female	4	5	1	3	4	3	3	3	3	3	4	4	1	3	1	0	0	0	54	50
724	S	D	22.91	40	P	6.593	11.748	14.622	17.662	15.876	8.985	9.486	40	20	20	30	40	0	4	2	3	29	Female	3	3	1	1	2	3	3	2	2	2	2	4	1	1	2	0	0	0	25		22	15
725	T	P	5.03	40	D	25.313	24.586	33.912	41.524	39.978	24.837	22.919	40	40	25	30	60	0	3	2	2	27	Female	2	4	1	3	4	1	3	2	3	1	3	3	3	3	2	0	0	0	25		15	20
726	S	D	25.88	40	P	8.631	6.673	6.901	10.555	8.989	5.968	7.003	40	0	20	30	10	100	3	3	1	21	Female	4	5	1	1	3	2	5	1	3	1	2	5	1	2	2	0	0	0	40	30
727	T	D	37.22	20	P	8.619	5.856	5.581	8.846	8.287	7.8	7.447	40	0	20	20	60	40	4	1	3	42	Female	4	5	1	1	4	1	3	1	4	1	3	3	2	4	2	0	0	0	33	25
728	L	P	4.69	40	P	7.246	8.056	9.686	10.363	16.23	9.848	9.632	40	40	20	30	10	20	4	3	1	49	Female	5	4	1	1	2	2	5	3	1	4	3	5	1	1	1	0	0	0	25		20
729	T	D	27.13	20	D	16.83	25.888	27.306	37.14	44.976	29.115	27.661	40	0	20	10	70	0	4	2	2	53	Female	3	3	1	2	4	1	5	2	3	4	1	4	1	1	1	0	0	0	40	30
730	L	D	23.2	27	D	24.877	78.273	23.731	41.564	44.25	2.573	4.378	29	26	29	27	68	76	7	3	2	41	Male	4	3	3	3	3	4	4	2	2	3	4	3	2	3	2	0	0	0	65	36
731	L	D	47.16	40	D	32.449	66.287	42.785	45.368	59.664	33.022	26.061	40	0	30	20	100	0	4	1	3	36	Male	3	1	1	1	1	1	3	5	2	3	1	5	1	1	1	0	0	0	10	30
732	S	P	6.39	16	P	9.21	5.701	6.23	7.334	16.173	9.337	6.595	40	1	19	10	80	1	2	2	3	48	Male	3	1	2	2	3	2	4	2	2	3	1	4	2	1	2	0	1	0	25		23	80
733	T	P	5.61	18	D	9.571	8.959	8.641	11.579	8.645	9.269	8.93	40	40	25	30	45	100	3	3	1	26	Female	2	4	1	1	3	1	1	4	2	2	1	3	1	1	2	0	0	0	61	30
734	L	D	53.25	10	D	56.062	78.172	70.048	45.839	32.026	16.829	14.476	40	40	10	20	100	0	3	1	1	56	Female	3	4	2	3	3	1	1	3	3	1	2	3	3	5	3	0	0	0	40	18
735	L	P	6.52	40	D	35.199	49.463	36.196	42.674	77.456	50.792	40.434	40	20	30	20	60	0	4	1	3	60	Female	1	2	1	1	2	1	3	2	1	2	1	4	1	1	1	0	0	0	25		10	4
736	L	D	41.77	25	P	7.108	6.368	6.188	8.196	6.158	8.305	6.039	20	40	30	30	0	20	4	3	2	31	Male	2	3	5	5	4	3	2	1	4	3	3	4	1	1	4	0	0	0	10	37
737	T	P	7.58	25	P	6.111	14.372	24.127	15.071	15.997	5.737	7.586	40	0	30	10	40	0	4	2	3	27	Female	2	2	1	3	1	1	4	2	1	2	1	4	1	1	1	0	0	0	25		28	50
738	S	P	6.5	40	D	33.632	27.299	28.32	54.98	43.423	28.888	48.105	40	40	30	20	4	0	4	1	1	29	Male	4	1	1	2	1	1	4	4	1	4	2	3	1	1	2	0	0	0	10	30
739	L	D	64.5	40	P	8.193	8.921	9.909	8.39	13.112	9.719	9.777	40	20	21	10	40	0	4	2	3	39	Female	2	3	1	3	2	1	3	2	3	3	1	4	1	1	1	1	0	1	40	20
740	T	D	17.28	2	P	4.231	6.734	4.571	9.246	7.036	7.001	9.603	40	20	21	30	56	0	3	3	2	56	Female	3	5	1	1	3	3	3	1	4	3	3	3	3	3	3	0	0	0	10	30
741	S	D	45.94	10	D	93.9	54.814	85.9	90.14	73.341	57.112	71.241	40	40	5	31	0	0	3	3	2	44	Male	2	3	1	1	2	1	2	2	3	1	4	3	1	4	1	1	0	0	38	3
742	S	D	5.18	27	P	8.11	14.145	4.685	6.143	9.899	11.531	10.394	20	40	11	40	10	2	3	1	2	35	Female	1	2	3	1	2	1	2	2	2	1	3	3	2	3	1	0	0	0	23	18
743	T	D	37.88	40	D	176.184	27.982	31.939	39.857	39.39	48.787	53.386	40	0	20	20	20	0	3	1	1	21	Female	1	1	1	3	1	1	1	2	2	2	1	2	1	1	1	0	0	0	20	30
744	S	P	9.94	0	D	33.774	33.344	40.426	40.326	44.495	38.87	33.944	40	0	20	10	100	0	4	2	2	29	Female	1	2	1	1	2	2	4	2	1	1	1	5	1	1	1	0	0	0	40	25
745	L	P	9.39	2	P	7.473	13.526	8.498	12.362	8.269	7.152	8.781	40	7	4	39	49	4	4	2	3	51	Female	3	4	3	3	4	1	2	2	4	2	3	2	2	3	2	0	0	0	40	14
746	S	D	17.86	25	D	20.204	81.555	75.336	21.34	7.894	15.673	8.021	24	31	26	20	60	0	3	1	3	23	Female	1	3	2	2	3	1	2	1	2	1	1	1	3	1	2	0	0	0	20	22
747	L	P	8.82	20	D	9.631	23.863	12.188	20.073	77.406	31.044	29.534	40	40	20	10	30	0	3	2	2	47	Female	2	2	1	1	2	1	5	4	1	3	1	5	1	1	1	0	0	0	40	37
748	S	P	5	40	P	11.105	5.74	6.895	15.386	8.806	9.446	7.831	40	40	20	20	10	0	3	2	3	28	Female	4	4	1	1	3	1	4	2	2	2	3	5	1	1	1	0	0	0	15	30
749	S	D	18.18	40	P	5.026	11.552	8.821	17.566	12.983	6.508	7	40	40	20	32	20	0	3	3	1	41	Female	1	5	1	4	5	1	5	2	3	1	1	1	2	1	1	0	0	0	10	25
750	L	P	3.94	40	D	29.877	29.472	19.713	23.452	24.285	24.002	20.567	40	0	35	10	80	0	4	2	2	25	Male	1	1	1	1	1	3	5	4	1	3	1	4	1	1	1	0	0	0	25		20
751	T	D	7.35	40	D	9.785	11.056	12.064	12.649	11.327	10.695	17.891	40	0	20	10	40	60	4	2	3	36	Male	1	4	1	2	3	2	3	4	2	3	2	4	1	1	1	0	0	0	40	23
752	S	P	3.96	40	P	12.639	8.869	24.737	13.321	9.299	19.1	12.853	40	0	20	20	100	0	4	1	1	39	Female	2	4	1	1	4	1	3	1	3	1	1	4	1	1	1	0	0	0	40	25
753	L	D	34.51	10	D	37.265	32.812	43.208	34.217	35.618	34.428	31.421	40	0	20	30	55	0	4	3	2	59	Female	3	2	1	1	2	1	5	3	2	3	2	5	1	1	1	0	0	0	25		20
754	L	D	25.98	20	P	7.361	5.954	5.737	5.923	8.277	9.465	7.073	40	0	20	10	0	0	4	2	2	52	Female	1	4	1	1	2	1	5	2	1	2	1	4	2	1	1	0	0	0	10	30
755	L	P	8.97	10	P	10.257	7.726	7.903	7.755	8.794	14.591	8.128	40	30	10	40	20	20	7	1	1	56	Female	3	5	5	4	4	4	4	5	3	3	3	4	5	3	5	0	0	0	39	3
756	L	D	49.27	40	D	38.951	49.294	43.986	41.947	52.153	257.715	23.428	40	40	30	10	50	0	4	2	1	18	Female	1	1	2	1	1	1	1	4	1	1	1	1	1	1	1	0	0	0	10	30
757	T	P	5.25	0	P	11.778	8.778	10.797	15.268	17.001	13.284	18.523	40	0	20	40	80	20	10	1	1	54	Female	1	5	1	2	2	1	5	2	4	2	2	4	2	1	2	0	0	0	20	25
758	T	D	31.83	20	D	22.693	35.014	46.533	24.376	45.032	23.785	26.567	40	0	20	20	70	0	4	1	2	41	Female	1	3	1	3	1	1	3	4	1	2	2	2	4	1	1	0	1	0	25		20
759	T	P	5.43	40	D	16.071	13.52	19.464	18.425	20.204	13.627	20.073	40	0	40	30	20	0	4	2	1	61	Female	2	4	2	2	2	1	3	1	4	1	2	4	2	4	4	0	0	0	10	30
760	T	P	6.49	0	P	6.559	8.706	7.798	8.864	11.642	7.474	7.302	40	0	15	10	20	0	3	2	1	20	Male	2	3	2	3	3	2	4	2	3	2	2	3	1	1	2	0	0	0	15	20
761	T	D	16.64	4	P	3.828	4.958	2.411	3.066	4.1	2.315	1.458	29	22	12	19	23	25	6	2	1	18		2	1	1	1	1	1	1	2	1	2	1	2	1	1	1	0	0	0	30	34
762	S	P	7.36	0	D	7.155	14.206	11.543	11.143	15.733	10.618	11.438	40	40	30	15	99	41	4	3	3	63	Male	3	3	1	1	1	1	4	4	2	3	3	4	1	2	2	0	0	0	20	30
763	S	P	3.45	40	P	4.255	6.609	7.387	7.328	9.68	8.316	5.417	40	1	20	30	100	1	4	3	2	43	Female	3	2	1	2	1	1	3	3	1	1	1	3	1	1	1	0	0	0	25		20
764	S	D	29.75	20	P	12.935	11.519	7.551	9.781	14.669	3.076	3.847	40	20	24	40	43	56	5	2	3	27	Male	3	4	3	3	2	4	3	3	3	3	3	2	3	2	1	0	0	0	25		20
765	L	P	7.46	40	D	11.612	10.25	11.266	11.721	15.275	18.827	11.669	40	40	40	30	40	0	4	3	1	29	Female	3	2	1	2	1	1	3	3	1	3	1	3	1	1	1	0	0	0	10	30
766	L	D	28.7	40	D	22.359	17.867	20.608	16.305	17.958	31.354	14.805	40	40	20	10	50	0	4	2	3	18	Female	1	2	1	3	2	1	2	5	1	1	1	1	1	1	1	0	0	0	10	25
767	T	P	6.7	0	D	30.489	40.926	32.353	29.286	38.218	27.088	59.889	40	0	20	20	80	0	3	1	3	25	Male	2	4	2	3	4	1	4	2	3	2	2	4	4	3	2	1	0	0	25		30	30
768	T	D	21.66	10	P	9.584	10.743	11.421	12.943	14.279	8.416	12.38	40	0	20	30	40	100	4	3	3	52	Female	3	4	1	1	4	1	4	2	2	1	2	4	1	1	1	0	0	0	40	30
769	L	D	22.14	40	P	17.123	7.983	14.597	17.598	18.919	13.464	10.761	0	0	20	20	40	40	3	1	1	54	Female	2	3	1	2	3	1	3	3	2	2	1	2	2	1	1	0	0	0	40	25
770	S	D	8.17	15	D	13.31	18.662	12.541	18.754	24.559	9.194	17.127	20	15	10	10	35	1	4	2	1	44	Female	2	5	1	4	5	1	2	1	4	1	4	3	3	1	3	0	0	0	10	25
771	S	P	4.36	40	D	38.097	40.306	36.554	37.233	35.128	22.517	22.217	39	40	30	31	0	0	4	2	3	24	Female	2	4	2	3	4	1	4	2	4	1	1	5	2	1	1	0	0	0	40	30
772	T	P	4.13	40	D	17.442	21.031	19.467	15.506	27.662	23.461	20.788	40	0	20	30	60	0	3	3	2	29	Female	2	5	2	2	2	1	3	3	5	3	1	3	2	2	1	0	0	0	25		20
773	S	P	6.64	20	D	14.728	20.312	17.585	22.64	24.297	15.875	19.625	40	40	20	20	60	10	4	1	2	62	Female	3	5	2	1	5	1	2	1	5	1	1	2	2	1	4	0	0	0	20	25
774	T	D	31.63	40	D	37.019	23.719	40.375	39.402	42.27	21.569	41.44	40	0	30	30	25	0	3	3	1	23	Male	2	2	1	3	2	1	1	3	1	3	1	4	2	1	1	0	0	0	25		23	5
775	L	P	10.45	4	P	7.428	10.062	11.768	17.234	27.507	12.005	6.195	40	40	40	30	90	100	3	3	2	35	Female	4	4	1	1	4	3	4	3	4	4	4	4	4	2	3	1	1	0	10	30
776	L	D	28.97	0	D	42.92	32.221	38.242	62.546	49.312	47.9	58.513	40	0	0	20	30	0	4	1	1	36	Male	3	2	2	2	2	2	4	4	2	4	2	4	2	2	2	0	0	0	25		20
777	T	P	5.73	40	P	5.177	8.285	5.742	7.739	10.635	6.977	8.051	20	40	20	20	60	45	4	1	3	34	Male	4	5	1	3	5	2	1	2	5	1	4	4	2	1	5	0	0	0	40	30
778	L	P	10.8	40	D	29.962	32.958	50.017	55.019	51.446	17.489	21.887	40	40	30	20	80	0	4	1	3	50	Female	2	2	1	1	2	1	4	3	1	2	1	4	1	1	1	0	0	0	40	30
779	S	D	28.98	25	P	7.355	3.841	5.497	13.94	7.593	5.17	4.394	40	0	20	30	10	0	3	1	1	21	Male	2	3	2	2	2	1	4	4	3	4	1	4	1	1	1	0	0	0	10	30
780	T	D	52.92	0	P	10.498	4.815	7.782	5.115	15.113	8.706	5.335	40	0	10	20	80	0	4	1	2	37	Male	3	3	2	2	3	3	3	3	3	3	2	3	3	1	2	0	0	0	25		20
781	S	D	30.92	40	D	28.175	48.032	39.625	55.118	33.027	31.709	34.756	40	0	20	30	0	0	5	2	1	40	Female	2	2	1	2	2	1	4	3	1	2	1	3	1	1	1	0	0	0	40	30
782	L	D	27.04	25	P	7.146	10.687	16.739	14.503	21.451	8.021	8.357	40	0	39	30	0	100	3	3	1	46	Male	3	4	1	1	4	1	4	3	3	3	1	4	1	1	1	0	0	0	25		20
783	S	P	4.46	40	P	5.883	8.164	9.26	15.481	10.955	8.08	6.78	40	0	20	40	30	0	4	1	3	40	Female	2	5	1	2	2	2	4	4	2	3	5	5	2	1	1	1	0	0	25		28	50
784	S	P	2.83	40	P	6.274	5.05	8.719	8.997	9.521	5.247	6.906	40	40	30	22	0	0	3	3	2	26	Female	2	5	1	1	4	1	4	3	3	1	1	4	1	1	1	0	0	1	80	25
785	T	P	7.12	10	P	8.721	9.957	10.225	12.866	12.026	12.486	8.073	40	0	20	30	100	20	4	3	2	53	Female	3	2	1	1	2	2	3	3	2	2	2	4	1	1	1	0	0	1	25		23	20
786	T	D	28.75	40	D	18.106	18.011	37.058	32.704	28.682	21.175	23.691	40	40	40	10	40	0	3	2	3	45	Male	1	1	1	4	1	1	1	4	1	3	1	3	1	1	1	0	0	0	40	30
787	L	P	10.57	20	P	11.618	20.554	14.708	7.908	18.495	11.811	12.911	20	30	12	30	20	20	3	2	1	48	Female	1	4	3	2	4	1	3	3	4	1	2	4	4	2	2	0	0	0	20	30
788	S	D	7.63	40	P	5.769	7.02	5.91	11.897	16.82	9.035	18.492	40	40	40	28	40	50	4	3	3	50	Female	2	1	1	1	2	2	4	3	2	3	1	4	1	1	1	0	0	0	40	30
789	T	P	5.34	40	D	5.966	7.459	5.524	9.384	22.499	11.868	6.391	40	0	20	20	80	50	4	1	3	39	Female	4	3	1	2	3	3	5	3	2	2	4	4	1	1	2	0	0	0	10	30
790	S	P	4.21	22	D	9.96	9.559	12.82	8.466	17.884	16.938	6.742	40	0	30	20	40	0	4	1	1	29	Female	3	4	1	1	3	1	4	3	2	3	2	4	2	1	3	0	0	0	40	30
791	S	D	36.57	30	D	69.802	44.454	65.478	59.175	50.296	51.212	389.661	40	0	25	30	20	0	3	3	2	35	Female	2	2	1	4	2	1	3	3	1	2	3	4	1	1	1	0	0	0	40	25
792	T	P	7.13	30	P	9.325	9.784	9.606	18.725	19.051	9.141	10.715	40	40	20	30	80	40	4	1	2	29	Female	3	4	1	3	2	1	3	3	2	3	1	3	1	1	1	0	0	0	40	25
793	L	P	4.08	20	D	6.571	28.043	6.578	42.235	21.036	19.198	18.885	40	0	20	10	70	0	4	2	2	20	Female	1	1	1	1	1	1	1	2	1	1	1	2	1	1	1	0	0	0	10	25
794	T	D	26.18	12	P	14.436	6.544	11.67	11.259	15.615	9.14	7.812	38	0	20	20	40	0	4	2	1	29	Female	1	2	2	2	2	1	2	2	2	1	1	2	1	2	1	0	0	0	25		28	66
795	L	D	33.73	25	D	22.3	24.94	37.838	46.023	52.474	35.697	38.218	40	0	20	30	60	0	4	3	2	18	Male	2	3	1	3	3	2	3	2	3	2	2	3	3	2	2	1	0	0	50	30
796	T	D	10.53	40	D	12.035	11.148	14.221	20.035	11.808	15.124	12.288	40	0	20	30	30	0	5	3	2	45	Female	1	5	1	1	4	1	3	2	4	2	3	5	1	1	1	0	0	0	10	25
797	S	D	36.12	40	D	24.761	35.752	56.032	52.485	31.797	26.249	15.415	40	0	40	20	60	0	4	1	3	25	Female	2	4	3	3	4	3	3	2	4	3	3	3	2	1	2	1	0	0	25		20
798	L	D	348.5	40	P	7.775	4.466	5.446	6.107	6.02	6.353	4.42	40	0	10	10	100	10	4	2	3	29	Male	1	1	1	1	1	1	1	5	1	3	1	2	1	1	1	0	0	0	40	35
799	L	P	7.08	25	P	8.785	11.37	8.005	9.726	15.185	9.983	7.793	40	40	20	20	45	0	4	1	2	36	Male	3	5	1	1	3	3	4	1	3	4	3	5	2	1	2	0	0	0	25		12	29
800	T	P	9.4	20	P	5.502	10.061	3.961	10.082	9.978	8.404	5.496	40	0	20	10	5	20	4	2	1	32	Male	3	2	1	1	2	1	4	4	2	3	2	4	1	1	1	0	0	0	10	25
801	T	P	6.28	40	D	6.13	19.017	22.663	21.947	30.242	23.856	23.353	40	0	40	10	60	0	3	2	1	40	Female	2	1	1	2	2	1	4	3	1	3	2	3	1	1	1	1	0	0	25		20
802	S	D	41.4	30	P	6.26	5.506	6.563	11.49	5.977	11.238	6.908	40	40	21	5	100	0	4	2	2	22	Male	3	5	2	2	4	1	4	2	1	2	1	4	4	2	3	0	0	0	10	30
803	S	P	10.36	40	P	4.177	8.044	9.408	7.649	18.298	7.123	6.128	40	40	30	10	20	0	4	2	1	30	Female	4	3	1	1	3	3	5	4	2	4	4	4	2	2	2	0	0	0	40	30
804	T	D	63.74	20	D	46.773	64.328	70.937	60.599	71.044	92.073	66.8	16	24	11	20	44	50	4	1	3	35	Female	4	4	2	2	2	2	2	2	3	3	3	4	3	2	2	0	0	0	50	17
805	T	D	47.67	30	P	9.835	18.3	13.277	21.843	8.341	9.187	6.801	40	0	20	2	80	0	3	2	3	27	Female	3	4	1	1	2	2	3	2	2	1	2	4	1	3	2	1	0	0	10	35
806	S	D	25.42	40	D	22.776	23.685	81.458	45.835	71.035	20.389	31.364	40	0	30	10	60	0	4	2	3	23	Male	1	2	1	2	2	1	2	3	1	2	1	3	1	1	1	0	0	0	25		23	1
807	L	D	44.6	40	D	38.973	43.616	72.271	42.517	87.736	39.224	16.863	40	0	20	20	10	0	10	1	3	23	Female	1	1	3	3	1	1	2	2	1	1	1	1	1	1	1	0	0	0	20	30
808	S	P	8.14	5	P	5.368	8.085	10.754	9.431	5.674	7.738	7.526	40	0	8	20	100	40	2	1	2	33	Male	2	2	1	1	1	1	3	3	1	2	1	3	1	1	1	0	0	0	33	30
809	S	P	9.75	20	D	10.762	10.972	7.91	12.139	18.206	18.228	14.48	25	20	20	10	1	20	4	3	2	39	Female	2	4	1	1	3	1	3	1	2	2	3	1	1	1	3	0	0	0	40	30
810	L	P	6.63	30	D	2.625	9.786	1.911	8.014	6.497	4.331	1.959	28	20	14	30	100	52	7	1	3	26	Female	1	2	1	2	2	1	1	3	2	2	1	1	1	1	1	0	0	0	20	25
811	S	D	36.62	11	P	8.591	8.825	6.026	5.852	9.739	8.782	8.544	10	40	30	40	60	40	2	1	2	23	Male	1	5	2	3	5	2	1	2	4	1	4	2	4	1	5	0	0	0	25		20
812	L	D	41.52	20	D	86.187	65.467	39.339	21.648	47.421	29.535	40.257	25	20	15	15	80	1	4	3	3	67	Male	3	2	1	2	2	3	4	2	2	3	2	4	2	1	2	0	0	0	10	30
813	T	D	22.16	2	D	21.618	22.92	27.48	25.031	22.889	24.572	10.498	40	0	20	20	2	0	3	1	1	36	Male	2	2	1	1	2	2	4	4	2	2	1	3	1	1	1	0	0	0	30	10
814	L	P	11.08	30	P	15.805	15.73	26.373	22.405	34.246	12.15	8.778	40	0	20	30	40	0	4	3	3	37	Male	2	3	1	2	2	2	2	2	1	2	1	3	2	1	1	0	0	0	25		17	50
815	T	D	25.45	22	P	9.69	11.729	7.014	6.962	9.847	8.656	14.077	40	0	20	20	60	0	4	1	2	57	Female	2	2	1	1	2	1	2	2	1	2	1	3	1	1	1	0	0	1	10	30
816	L	D	37.38	20	P	4.91	6.724	6.421	11.289	12.057	9.947	6.464	19	31	21	20	100	100	3	1	2	30	Female	3	5	1	3	5	2	3	1	5	1	2	4	2	1	3	0	0	0	20	25
817	T	P	5.01	26	P	5.512	7.487	10.881	23.237	21.269	5.931	8.687	40	0	20	30	20	0	4	3	3	20	Female	2	5	1	2	5	2	3	1	4	1	3	3	2	2	2	1	0	0	25		35	15
818	L	D	30.05	40	P	7.313	9.318	8.887	12.773	27.369	7.326	7.678	40	40	20	20	42	0	4	1	2	26	Female	3	4	1	2	1	1	4	3	2	3	1	4	1	1	1	0	0	0	40	30
819	S	D	26.69	1	D	21.368	24.411	14.277	14.291	12.257	6.217	10.129	40	0	20	20	100	0	4	1	2	57	Female	3	2	1	1	1	1	4	4	1	4	1	2	1	1	1	0	0	0	25		35	4
820	T	P	8.2	20	D	14.111	28.311	40.345	14.708	35.277	33.56	48.181	40	0	30	20	100	0	4	3	2	60	Male	2	3	1	2	2	1	3	2	2	2	2	3	1	1	1	0	0	1	40	30
821	S	P	13.81	40	D	10.267	11.641	8.55	22.626	13.644	7.773	31.427	40	0	21	25	10	0	3	2	1	26	Female	2	4	1	2	2	1	4	2	2	2	1	4	1	1	1	0	0	0	40	25
822	T	P	7.82	15	D	27.648	28.319	29.342	29.083	35.42	30.585	36.743	40	0	20	10	10	0	4	2	1	28	Male	3	1	1	1	1	3	2	3	2	3	3	3	1	1	1	0	0	0	40	30
823	L	P	8.64	15	D	27.063	19.814	18.611	20.223	19.965	24.261	24.246	40	0	12	10	5	0	4	3	1	25	Male	1	3	2	2	1	2	1	3	2	2	2	2	1	1	1	0	0	0	25		23	9
824	L	P	3.9	20	P	4.406	4.557	3.579	4.755	5.792	4.035	4.937	40	40	20	20	100	0	3	1	3	41	Female	4	3	1	2	1	3	4	4	1	3	2	4	1	1	2	0	0	0	30	25
825	T	D	34.04	25	D	27.646	27.91	38.786	30.011	33.022	52.654	24.322	40	0	20	10	80	0	4	2	2	30	Female	1	2	1	2	2	1	2	1	1	1	1	2	1	2	1	0	0	0	10	30
826	T	D	18.25	40	P	8.367	3.603	4.269	9.15	7.985	8.859	5.598	40	0	20	10	5	0	3	3	1	27	Male	5	3	1	1	3	3	5	5	2	4	1	4	1	1	1	1	1	0	10	30
827	S	D	30.31	0	P	9.17	4.532	7.229	12.495	7.988	12.332	6.485	40	0	20	20	50	0	4	3	1	39	Male	1	2	1	2	1	1	1	2	1	3	1	2	1	1	1	0	0	0	40	25
828	T	P	9.34	29	P	7.287	12.684	7.771	14.519	20.887	12.283	7.585	40	40	20	20	40	0	3	1	3	23	Female	3	3	1	2	3	1	4	2	4	1	1	2	1	1	1	0	0	1	10	30
829	L	D	48.51	40	D	34.74	38.376	38.241	36.301	72.088	36.993	41.951	40	40	20	10	5	0	4	2	1	30	Male	2	2	1	2	2	2	3	2	2	3	3	3	1	2	1	0	0	1	40	30
830	L	P	5.37	10	D	14.185	11.461	11.96	14.715	13.021	14.396	18.017	40	21	15	10	72	0	3	2	2	35	Female	2	4	1	1	3	1	3	1	4	1	1	5	2	3	1	1	0	0	68	26
831	S	P	5.84	40	P	4.822	6.781	8.005	9.517	11.42	5.447	7.785	40	0	37	30	40	0	4	3	1	28	Female	3	2	1	1	2	2	4	5	1	3	4	5	1	1	1	0	0	0	25		40	20
832	S	P	6.76	40	D	7.497	12.728	8.078	6.86	7.287	11.14	9.107	40	40	40	21	100	35	3	1	3	21	Female	3	5	1	2	3	3	3	4	1	2	2	2	2	1	1	0	0	0	40	3
833	T	P	5.38	40	D	21.413	20.552	21.804	23.394	21.553	17.654	23.893	40	0	20	40	60	0	5	1	3	21	Male	2	1	1	1	1	2	2	4	1	2	1	2	1	1	3	0	0	0	25		20
834	S	D	34.37	40	P	5.636	4.58	4.143	11.561	16.418	9.968	7.783	40	40	6	30	50	20	4	2	3	42	Female	4	4	2	1	4	3	5	1	3	2	2	4	3	1	2	0	0	0	10	40
835	L	D	21.68	20	D	33.615	24.054	42.343	32.566	40.71	34.83	36.881	40	0	20	20	100	0	3	1	2	32	Male	2	3	1	2	2	1	4	3	2	1	1	5	1	1	1	0	0	0	40	25
836	L	P	3.9	40	P	5.134	7.501	6.781	14.361	9.51	5.973	5.798	40	40	20	30	10	0	4	2	1	30	Male	3	2	1	2	1	2	2	3	1	2	1	3	1	1	1	0	0	0	10	30
837	L	D	15.72	0	P	7.312	4.602	10.31	12.674	14.969	8.694	7.201	40	0	0	30	25	0	4	3	1	26	Female	2	2	1	1	2	1	2	4	2	4	1	3	1	2	1	0	0	0	25		20
838	S	D	21.52	20	D	30.956	38.263	22.096	26.52	38.386	28.29	28.969	40	40	20	30	30	0	4	3	1	29	Female	2	2	1	1	4	2	4	2	3	2	3	3	1	1	2	0	0	0	40	30
839	T	P	6.35	19	P	9.092	9.363	6.33	17.283	9.579	9.69	14.013	40	39	19	30	0	1	3	3	2	27	Female	1	5	1	1	4	1	4	1	5	1	3	4	1	2	2	0	0	0	33	30
840	L	P	7.15	10	D	16.67	7.223	6.432	10.999	9.253	5.561	5.469	40	0	20	30	60	0	4	3	3	25	Female	2	3	1	5	3	3	3	2	2	2	1	5	1	1	1	0	0	0	25		20
841	S	D	55.09	20	P	11.405	8.706	5.509	13.911	9.535	5.797	6.308	40	40	20	20	60	0	4	1	3	20	Female	3	4	1	3	4	2	4	1	4	2	1	4	2	2	5	0	0	0	40	30
842	T	D	44.23	30	P	14.992	15.782	31.007	19.352	15.918	7.937	7.022	40	0	10	20	60	0	4	1	3	20	Male	2	2	1	4	2	1	3	5	2	2	2	2	1	1	1	1	0	0	25		20
843	L	D	8.01	0	D	17.342	16.567	22.314	24.615	24.567	19.608	28.427	40	0	20	10	30	0	4	2	1	51	Male	5	2	1	1	4	2	5	2	2	3	2	5	1	1	2	0	1	0	25		20
844	T	P	2.32	40	D	28.125	34.094	43.424	13.614	16.612	15.098	21.875	40	0	40	30	80	0	3	3	2	22	Male	1	4	1	4	3	2	4	2	3	4	3	5	1	1	2	0	0	0	25		20
845	S	P	8.21	20	P	12.018	16.545	9.145	17.103	18.683	8.973	10.296	40	0	20	10	10	0	3	2	3	32	Female	1	2	1	2	1	2	3	2	4	2	1	4	2	1	1	0	0	0	25		50	4
846	L	P	7.8	30	P	12.233	9.904	9.901	13.832	7.07	12.974	6.972	30	40	20	30	0	0	4	3	2	60	Male	2	4	1	2	3	1	2	2	3	1	2	4	3	2	1	0	0	0	25		20
847	T	D	23.74	5	P	13.354	12.106	6.958	12.302	9.892	8.976	10.126	40	0	17	30	20	1	3	3	1	56	Female	1	2	1	3	2	1	3	1	2	1	2	4	2	1	1	0	0	0	25		35	1
848	L	D	39.29	18	P	8.04	8.121	5.083	8.089	5.916	9.077	9.116	9	5	20	24	66	25	4	2	3	36	Male	2	2	2	2	2	1	3	3	2	3	1	2	2	1	1	0	0	0	40	40
849	S	P	6.71	40	P	6.255	11.664	7.485	15.622	9.767	9.615	5.084	40	40	18	10	40	1	3	2	3	36	Female	2	5	1	1	4	1	3	1	4	1	1	3	2	1	1	0	0	0	53	29
850	S	P	7.1	40	D	18.673	17.652	10.876	13.47	20.466	14.349	10.625	40	40	40	20	40	0	4	2	3	47	Female	2	2	1	1	2	2	2	1	2	1	1	2	1	1	1	1	0	0	25		20
851	T	P	7.38	20	P	4.854	15.377	3.321	10.578	8.204	6.657	4.809	0	0	8	30	20	0	5	2	1	21	Female	3	5	2	1	4	3	5	1	4	1	4	2	4	2	2	0	0	0	36	3
852	S	D	31.25	40	D	21.377	32.553	21.911	45.187	39.358	21.797	19.21	40	20	40	30	0	40	3	2	2	34	Male	4	3	1	1	4	1	4	3	2	2	1	5	1	1	1	0	0	0	25		20
853	S	P	11.06	0	D	23.591	17.495	20.331	17.296	18.242	17.869	17.705	40	0	20	30	100	0	4	3	2	48	Male	2	3	1	2	2	1	3	2	2	2	1	2	3	3	2	0	0	0	20	30
854	T	D	20.64	40	D	16.075	12.736	22.197	23.746	21.711	15.496	16.015	40	0	40	20	40	0	4	1	3	29	Female	2	3	1	1	2	1	2	2	2	3	1	4	1	1	1	0	0	0	25		20
855	S	D	29.3	20	P	6.955	6.674	5.918	8.446	9.012	6.434	6.702	40	40	20	20	20	0	3	2	1	18	Female	2	4	1	1	3	2	2	3	2	1	3	2	1	1	2	0	0	0	20	30
856	L	P	5.25	0	D	17.496	18.36	26.471	19.638	25.341	18.574	25.862	0	0	15	20	5	0	4	1	1	47	Female	2	2	1	3	1	1	3	3	2	3	1	3	1	1	1	0	0	0	25		24	4
857	L	D	28.84	40	P	6.114	6.768	11.09	8.884	9.01	7.106	7.672	40	40	40	10	60	0	3	2	3	52	Female	2	2	1	2	2	1	2	2	2	2	1	3	1	1	1	0	0	0	60	35
858	L	P	7.07	40	P	4.477	9.821	24.77	15.901	14.554	9.323	7.501	40	40	20	20	40	0	4	1	2	39	Female	2	3	1	1	3	2	4	2	2	2	1	4	1	1	1	1	1	0	40	30
859	T	P	7.95	20	D	30.141	33.7	43.26	36.096	40.227	23.058	22.341	40	0	20	20	100	0	4	1	2	21	Female	4	2	1	1	1	1	5	5	1	4	2	5	1	1	1	0	0	0	25		23	11
860	T	D	18.97	40	D	12.115	13.688	14.833	14.476	15.058	14.636	13.925	40	40	26	10	60	0	5	2	3	28	Male	1	2	1	3	3	1	4	5	2	2	1	3	2	1	1	0	0	0	40	25
861	T	P	5.63	1	P	8.485	8.238	8.563	9.747	14.114	10.268	8.658	40	1	20	20	49	1	3	1	3	28	Male	2	1	1	3	1	1	3	3	1	2	2	3	2	1	1	0	0	0	10	30
862	S	D	17.19	40	D	16.649	19.629	22.958	13.364	16.726	17.881	15.332	40	20	20	30	60	0	4	3	3	54	Male	3	3	1	1	3	3	4	5	2	4	1	5	1	1	1	0	0	0	25		20
863	S	P	2.68	31	P	4.435	3.812	3.026	5.59	5.554	4.134	3.238	37	38	38	23	23	90	8	3	1	18	Female	1	4	1	1	4	1	1	1	4	1	4	4	1	1	1	0	0	0	40	35
864	S	P	4.39	0	P	4.969	7.619	8.429	9.933	5.457	12.762	7.009	40	0	0	20	100	0	2	1	2	40	Male	4	4	1	1	4	3	4	4	2	4	2	4	2	1	1	0	0	0	10	30
865	T	D	36.02	0	P	8.346	10.184	14.831	18.395	9.726	5.665	6.659	40	0	0	20	100	100	4	2	2	27	Female	2	1	1	1	1	2	3	3	1	4	1	4	1	2	1	0	0	0	25		20
866	L	D	21.64	40	D	28.745	45.794	27.193	24.211	35.448	28.237	30.769	40	0	40	30	60	0	3	3	3	47	Female	1	1	1	1	1	1	5	5	1	4	1	5	1	1	1	0	0	0	10	30
867	L	D	25.53	40	D	19.947	29.902	22.575	21.117	53.997	23.757	27.251	40	40	40	30	60	0	4	3	2	47	Male	1	3	1	4	3	2	2	3	1	3	4	4	1	1	1	0	0	0	20	30
868	T	P	4.06	10	D	24.751	38.162	23.802	34.852	27.864	23.525	21.661	40	5	15	10	30	0	4	2	3	18	Female	2	4	1	3	2	1	3	4	3	2	1	2	1	1	1	0	0	0	90	30
869	S	D	27.75	35	D	47.429	50.065	25.22	30.227	68.873	27.101	24.652	40	0	20	20	74	0	4	1	1	18	Male	2	3	1	2	1	3	2	3	2	4	1	4	1	1	2	0	0	0	25		24	80
870	L	P	5.61	40	D	19.913	20.983	19.002	44.619	36.321	25.434	22.053	40	40	40	20	60	0	4	1	3	41	Male	1	2	1	1	2	1	1	4	1	1	1	4	1	1	1	0	0	0	40	30
871	T	P	5.24	40	P	7.246	9.995	16.424	9.361	19.124	9.025	16.942	40	0	20	30	30	0	5	3	1	30	Male	4	3	1	1	2	1	4	3	2	5	1	4	1	1	1	0	0	0	25		20
872	L	D	23.37	20	P	7.338	9.57	13.179	6.958	14.235	10.893	5.304	40	0	0	20	10	0	5	1	1	27	Female	2	4	1	2	2	1	3	3	2	2	2	3	1	1	1	0	0	0	40	30
873	T	D	41.43	20	D	33.752	45.826	35.674	48.853	59.077	40.315	32.209	40	0	10	30	7	0	3	3	1	48	Male	2	2	1	1	1	1	5	4	1	3	1	5	1	1	1	1	0	0	12	20
874	S	P	6.5	40	D	19.855	25.73	25.108	9.874	10.314	7.794	7.505	40	30	20	0	90	0	3	3	1	25	Male	1	2	1	2	1	1	1	3	3	1	1	1	1	1	1	0	0	0	10	25
875	L	P	11.89	30	D	20.081	19.406	22.382	17.168	20.601	18.711	21.818	40	40	25	30	70	0	3	3	2	51	Female	2	4	1	3	3	1	3	2	3	1	2	2	4	4	2	0	0	0	36	25
876	S	P	5.98	0	P	4.898	8.537	15.039	18.079	7.044	10.385	6.186	40	0	29	20	100	0	4	2	2	23	Male	4	2	1	1	1	1	3	4	1	4	1	5	1	1	1	0	1	0	25		20
877	T	P	5.99	40	D	14.824	20.488	21.45	51.442	35.84	25.761	19.468	40	40	20	20	13	0	3	1	1	18	Female	1	5	1	1	5	1	4	4	4	1	2	3	1	1	3	0	0	0	10	25
878	S	D	51.99	35	P	8.488	10.654	10.707	10.631	15.494	4.502	5.36	40	0	20	20	70	0	4	1	2	17	Male	4	4	1	2	4	1	5	1	4	1	2	4	3	3	3	0	0	0	25		20
879	S	P	10.26	20	D	25.829	21.244	13.852	21.477	18.141	15.213	21.514	20	25	15	20	70	0	3	2	1	30	Male	2	1	1	1	4	1	5	4	1	3	1	4	2	1	1	0	0	0	40	30
880	T	D	30.85	0	P	6.477	10.767	6.701	9.801	13.683	7.701	8.298	40	0	0	10	30	0	4	2	1	48	Male	2	2	1	2	1	1	5	5	1	5	1	5	1	1	1	0	0	0	25		20
881	L	D	31.46	15	P	11.015	7.46	9.435	10.36	14.428	8.832	8.047	40	0	20	30	15	0	4	3	2	36	Female	2	3	1	2	1	1	4	4	2	2	1	4	1	2	1	0	0	0	25		20
882	T	P	6.13	20	P	7.251	10.605	8.62	15.136	18.759	11.104	8.742	40	0	20	10	40	0	4	2	2	26	Male	2	2	1	2	2	1	3	2	1	2	2	3	1	1	1	0	1	0	25		20
883	T	D	38.67	12	D	39.998	20.877	36.543	30.824	35.594	27.965	27.541	20	0	15	20	100	0	3	1	2	34	Female	3	3	1	1	1	3	3	5	1	3	1	5	1	1	1	0	0	1	15	20
884	L	P	12.23	35	P	9.854	8.389	10.807	14.622	12.024	11.234	7.538	40	0	20	10	5	0	4	2	1	33	Female	1	3	1	2	2	1	5	2	1	3	1	4	1	1	1	0	0	0	25		20
885	T	D	18.78	40	P	5.852	10.422	8.734	10.869	9.462	6.978	5.812	40	0	20	20	40	0	4	1	3	34	Female	1	4	1	2	4	1	3	2	4	2	1	4	1	1	1	0	0	0	10	30
886	L	D	24.26	30	P	12.331	7.098	8.934	11	13.175	9.313	9.126	0	40	20	10	60	0	4	2	1	30	Male	5	5	1	1	4	3	5	3	3	3	4	5	1	1	3	1	0	0	40	30
887	S	D	70.43	40	P	7.032	10.579	9.406	16.787	16.415	8.196	11.37	40	3	40	30	40	40	4	3	1	24	Female	3	2	1	1	3	2	5	2	1	4	3	5	2	1	1	0	0	0	22	24
888	S	D	19.55	30	D	20.946	26.047	27.972	31.297	31.472	24.513	20.855	40	30	20	30	60	0	3	2	3	72	Male	3	4	2	1	3	1	4	2	4	2	2	5	1	2	2	0	0	0	10	30
889	L	D	20.94	2	D	29.314	22.079	30.097	49.383	29.379	20.717	900.608	10	0	15	20	40	0	4	1	2	19	Male	2	3	1	2	3	2	3	4	1	4	2	3	2	2	1	0	0	0	25		22	10
890	T	P	5.37	40	D	8.054	22.173	28.891	22.735	22.986	34.483	26.569	40	40	40	40	65	0	4	2	3	26	Male	3	5	1	1	4	3	5	1	3	3	3	3	5	1	3	0	0	0	25		20
891	L	P	5.48	20	P	12.578	6.738	6.343	7.655	9.172	9.204	8.675	40	40	17	20	30	0	4	1	2	42	Female	2	4	4	4	4	1	2	1	2	2	2	3	4	2	1	0	0	0	40	30
892	S	P	7.9	40	D	13.174	10.732	15.055	15.6	22.792	16.958	8.019	40	0	20	20	90	10	4	1	2	28	Female	4	5	1	1	5	3	5	2	3	3	1	4	1	2	4	0	0	0	26	30
893	L	D	19.5	1	D	25.044	20.505	26.703	38.131	20.365	28.333	23.082	40	40	20	40	0	0	8	2	1	32	Female	3	1	1	2	1	1	4	4	1	3	1	3	1	1	1	0	0	0	76	38
894	T	P	11	21	D	44.192	26.892	41.062	41.854	44.021	38.197	28.643	30	0	20	20	80	20	3	3	2	57	Female	3	2	1	1	2	3	3	3	3	1	1	4	1	1	1	0	0	1	20	35
895	S	D	31.58	20	D	10.047	65.154	61.74	142.918	44.049	29.696	40.047	40	0	20	30	25	0	4	3	1	26	Female	3	1	1	1	1	1	3	4	1	3	1	4	1	1	1	0	0	0	25		20
896	S	P	5.1	40	P	12.994	14.914	10.312	9.391	11.946	15.331	8.427	20	0	40	40	100	3	4	1	3	45	Female	1	3	1	2	2	1	2	1	3	1	1	3	2	1	1	0	0	1	33	30
897	L	P	3.39	21	D	8.86	12.618	13.193	5.675	10.346	7.305	15.91	16	16	16	16	32	32	3	2	1	62	Male	3	3	1	2	2	2	3	3	2	2	3	3	2	1	2	0	0	0	30	25
898	T	D	18.51	40	D	14.938	19.406	30.006	20.323	33.459	20.668	16.355	40	0	25	10	30	0	4	2	1	36	Male	1	2	1	1	1	1	2	4	1	3	1	3	1	1	1	0	0	0	25		20
899	T	D	30.47	20	P	4.45	11.023	5.292	10.438	9.362	10.354	6.367	40	20	13	10	0	40	3	2	2	29	Male	2	3	1	1	1	1	2	4	1	2	1	3	1	1	1	1	0	0	40	15
900	T	P	4.99	40	P	7.393	4.924	4.811	7.662	13.368	9.646	10.512	40	40	40	40	20	100	4	1	1	33	Female	5	3	1	1	2	3	5	3	2	4	3	4	2	2	1	0	0	0	40	30
901	L	P	8.08	0	D	19.875	30.713	28.686	26.158	21.503	37.978	23.535	40	40	20	10	10	0	4	2	1	29	Male	2	2	1	3	1	1	2	4	1	2	1	2	1	1	1	0	0	0	25		23	20
902	S	P	3.94	20	P	5.104	8.94	6.625	14.925	25.229	9.401	8.084	40	0	20	30	30	20	4	3	1	19	Female	1	1	1	2	2	1	3	4	1	1	1	3	1	3	1	1	0	0	25		20
903	L	D	4.23	40	D	14.694	21.842	22.113	30.782	33.022	37.916	11.471	40	40	30	30	50	0	4	3	3	39	Male	2	2	1	3	3	1	3	3	3	3	4	4	1	1	1	0	0	0	25		20
904	S	D	27.12	28	D	26.734	29.492	39.524	47.991	42.719	30.94	36.162	40	1	32	20	100	2	4	1	2	42	Male	3	2	1	1	1	1	5	3	1	4	2	5	3	1	1	0	0	0	40	25
905	L	D	31.11	40	P	10.685	20.663	18.349	16.897	31.644	23.255	20.181	40	40	20	20	40	0	4	1	3	34	Male	1	2	1	2	2	1	3	2	3	2	2	3	4	1	1	0	0	0	25		14	20
906	S	D	49.23	40	P	7.799	19.09	5.92	9.585	7.481	10.263	10.676	40	40	40	40	100	20	4	2	3	34	Female	1	2	1	1	2	1	4	1	1	3	1	2	1	1	1	0	0	0	100	50
907	T	P	3.73	40	P	5.337	5.833	9.209	9.918	13.344	8.72	8.928	40	0	20	30	90	20	3	3	2	18	Male	2	4	1	2	4	1	4	3	3	2	4	4	1	1	1	0	0	0	25		23	21
908	T	D	73.87	15	D	46.409	7.904	8.024	15.7	32.374	76.106	38.741	40	25	20	30	20	0	4	3	2	31	Female	3	4	1	3	4	2	3	3	3	2	1	4	2	2	1	0	0	0	80	40
909	S	P	5.84	21	D	32.135	24.213	31.894	29.497	49.029	27.005	28.512	40	0	20	30	40	0	4	3	3	27	Female	1	5	2	3	3	1	4	4	3	3	2	4	1	1	2	0	0	0	20	30
910	L	P	6.61	20	P	6.68	8.228	3.173	16.043	10.289	16.047	8.242	0	40	20	30	80	0	3	3	1	28	Female	3	4	3	2	2	3	3	3	3	3	3	3	4	3	3	0	0	0	10	25
911	S	D	28.11	40	P	7.411	9.456	9.513	9.037	9.897	6.771	4.638	0	0	20	10	100	0	4	2	2	37	Female	3	3	3	4	4	1	4	3	3	3	2	3	4	2	2	0	0	0	10	30
912	L	P	6.16	36	P	4.689	6.326	3.892	12.292	7.352	3.775	4.736	40	40	20	10	100	100	3	2	3	29	Female	1	5	1	4	2	1	2	1	4	1	2	1	4	2	4	0	0	1	20	30
913	T	D	30.86	40	P	6.858	6.66	10.792	8.124	9.172	8.481	6.243	40	40	20	30	40	0	3	3	1	23	Male	1	4	1	3	3	1	3	1	3	1	3	3	1	3	2	0	0	0	25		20
914	S	P	4.95	20	D	18.984	14.105	17.61	25.318	26.987	20.734	20.048	40	40	21	10	100	0	4	2	2	33	Female	1	1	1	1	1	1	2	4	1	4	2	4	1	1	1	0	0	0	33	34
915	T	P	13.06	8	D	17.479	11.231	10.307	15.698	14.024	10.221	13.989	20	20	20	20	40	20	4	2	1	20	Female	2	3	2	3	3	3	4	4	2	2	4	4	4	3	3	0	0	0	70	30
916	L	P	7.14	0	D	14.92	24.76	13.636	16.269	19.947	20.708	22.598	39	35	21	36	49	0	3	3	2	20	Male	4	5	1	1	5	3	5	4	4	5	3	5	2	5	5	0	0	0	60	32
917	L	D	5.27	40	P	5.009	12.958	10.412	13.348	14.006	10.242	6.356	40	40	25	30	80	0	4	3	2	28	Male	2	2	1	3	4	4	4	4	2	4	4	5	1	1	1	0	0	0	25		23	20
918	S	P	8	40	P	4.976	7.078	5.156	6.264	5.716	10.577	8.468	40	40	20	20	15	20	4	1	2	28	Female	3	4	1	1	3	2	4	2	1	2	1	4	1	1	1	1	0	0	35	25
919	T	D	14.13	40	D	16.219	10.777	11.832	16.81	14.392	10.534	13.675	40	40	25	20	30	1	4	1	3	50	Male	3	2	1	2	2	2	2	2	3	1	1	3	2	3	3	0	0	0	40	30
920	L	D	25.88	20	D	11.626	22.48	13.546	12.155	20.732	13.708	15.614	40	40	20	40	60	0	4	1	2	29	Female	2	2	1	3	2	1	3	3	2	2	1	3	2	1	1	1	0	0	40	30
921	T	P	5.92	29	P	7.75	8.957	7.996	10.763	9.028	9.156	8.532	36	20	15	21	83	100	4	2	3	52	Female	4	5	1	2	4	2	5	3	4	1	3	4	4	2	2	1	1	0	25		20
922	S	D	33.34	0	D	28.613	38.223	35.34	34.556	31.963	33.335	45.441	40	0	10	20	10	0	4	1	1	31	Female	1	5	1	1	2	1	1	2	2	1	1	3	1	1	1	0	0	0	25		20
923	L	P	10.53	6	P	10.669	15.398	13.806	18.165	17.551	8.318	8.406	40	10	10	20	40	0	4	1	3	26	Female	2	3	1	2	2	1	3	2	2	1	2	2	3	2	2	0	0	0	30	30
924	T	P	4.26	40	D	16.33	19.078	22.204	29.886	7.912	24.225	19.786	40	0	30	30	74	1	3	3	2	35	Female	3	3	1	2	2	2	3	5	1	2	2	4	1	1	1	0	0	0	58	37
925	S	P	4.12	25	P	6.92	12.66	8.237	12.717	10.903	9.281	4.82	40	20	30	20	80	0	4	1	3	36	Male	2	4	1	1	2	1	3	3	2	1	1	3	1	1	1	1	0	0	10	30
926	S	D	18.13	20	D	14.368	19.961	22.366	9.244	34.517	9.348	12.148	40	0	20	10	40	0	4	2	3	26	Female	1	5	1	1	3	1	2	1	2	2	1	2	2	1	1	1	0	0	10	30
927	S	D	26.3	40	D	29.707	34.746	33.056	43.798	60.237	31.314	26.175	40	40	20	30	90	0	4	3	2	31	Male	1	3	3	1	2	1	1	5	1	3	1	4	2	1	1	1	0	0	40	30
928	T	D	29.33	10	P	8.225	7.879	6.628	14.995	13.236	11.938	11.419	40	1	20	30	60	40	4	3	3	48	Female	4	4	1	2	2	3	4	4	2	3	2	5	1	2	1	0	0	0	80	30
929	T	P	5.72	40	P	5.782	8.608	12.345	12.973	10.63	9.478	7.936	40	0	20	20	60	0	4	1	3	54	Male	3	3	1	1	3	1	4	2	2	3	3	4	1	1	1	0	0	0	40	30
930	L	D	24.55	30	P	13.429	10.755	4.235	8.956	7.942	5.241	6.278	30	30	20	40	60	0	3	1	3	33	Female	4	4	2	2	3	1	5	3	3	4	1	4	1	1	1	0	0	1	30	25
931	L	D	26.47	10	D	18.608	17.298	188.593	40.211	58.415	52.991	33.906	20	0	40	10	60	0	4	2	1	22	Female	1	3	1	2	3	1	3	1	2	1	2	4	1	1	2	0	0	0	40	15
932	S	P	3.09	30	P	4.327	9.217	7.435	8.16	11.635	9.968	5.911	40	0	20	40	5	0	4	3	1	18	Male	3	3	1	2	2	2	5	4	1	4	1	5	1	1	1	1	1	0	25		20
933	T	D	18.23	20	D	7.671	25.299	22.28	22.957	28.573	26.485	26.854	40	0	30	10	60	0	4	2	2	45	Male	3	4	1	1	4	1	4	3	1	2	5	4	1	1	1	0	0	0	20	30
934	L	P	4.64	40	P	10.457	9.377	8.701	17.266	12.862	6.537	5.685	40	0	20	30	60	0	4	3	3	19	Female	1	5	1	1	4	1	5	1	4	1	4	2	4	1	1	0	0	0	25		20
935	T	D	58.62	10	P	3.936	4.594	5.522	7.506	6.949	3.864	3.915	40	0	20	30	70	0	4	3	2	19	Female	3	5	3	5	5	1	4	1	5	2	2	2	4	3	3	0	0	0	20	30

## Sheet: METADATA
Note: See Supporting Information for instructions, questions and further details
	Description
ID	Participant generic identifier
inst_type	Instruction treatment: S=Short, L=Long, T=Tool
cont_type	Time limit manipulation during contributions: P=Time-pressure, D=Time-delay
t_contribution	Time spent on contribution decision screen (secs)
contribution	Contribution made to the public good (pence)
test_type	Time limit manipulation during test questions: P=Time-pressure, D=Time-delay
t_q_X	Time spent on the test question screen (secs)
a_q_X	Answer given to the test question
type_q_equal	q_equal version assigned to participant
type_q_calculation	q_calculation version assigned to participant
em_X	Affect term
numeracy_X	Berlin Adaptive Numeracy Test question
ID
inst_type
cont_type
t_contribution
contribution
test_type
t_q_group
t_q_self
t_q_belief
t_q_eq
t_q_cond
t_q_timel
t_q_members
qa_group
a_q_self
a_q_belief
type_q__eq
a_q_eq
type_q_cond
a_q_cond
a_q_timel
a_q_members
age
gender
em_energetic
em_pressured
em_depressed
em_tired
em_tense
em_elated
em_alert
em_calm
em_stressed
em_confident
em_surprised
em_interested
em_irritable
em_guilty
em_afraid
em_pglabexp
em_econtraining
em_psychtraining
numeracy_q1
numeracy_q2a
numeracy_q2b
numeracy_q3
ID
inst_type
cont_type
t_contribution
contribution
test_type
t_q_group
t_q_self
t_q_belief
t_q_eq
t_q_cond
t_q_timel
t_q_members
qa_group
a_q_self
a_q_belief
type_q__eq
a_q_eq
type_q_cond
a_q_cond
a_q_timel
a_q_members
age
gender
em_energetic
em_pressured
em_depressed
em_tired
em_tense
em_elated
em_alert
em_calm
em_stressed
em_confident
em_surprised
em_interested
em_irritable
em_guilty
em_afraid
em_pglabexp
em_econtraining
em_psychtraining
numeracy_q1
numeracy_q2a
numeracy_q2b
numeracy_q3
ID
inst_type
cont_type
t_contribution
contribution
test_type
t_q_group
t_q_self
t_q_belief
t_q_eq
t_q_cond
t_q_timel
t_q_members
qa_group
a_q_self
a_q_belief
type_q__eq
a_q_eq
type_q_cond
a_q_cond
a_q_timel
a_q_members
age
gender
em_energetic
em_pressured
em_depressed
em_tired
em_tense
em_elated
em_alert
em_calm
em_stressed
em_confident
em_surprised
em_interested
em_irritable
em_guilty
em_afraid
em_pglabexp
em_econtraining
em_psychtraining
numeracy_q1
numeracy_q2a
numeracy_q2b
numeracy_q3
ID
inst_type
cont_type
t_contribution
contribution
test_type
t_q_group
t_q_self
t_q_belief
t_q_eq
t_q_cond
t_q_timel
t_q_members
qa_group
a_q_self
a_q_belief
type_q__eq
a_q_eq
type_q_cond
a_q_cond
a_q_timel
a_q_members
age
gender
em_energetic
em_pressured
em_depressed
em_tired
em_tense
em_elated
em_alert
em_calm
em_stressed
em_confident
em_surprised
em_interested
em_irritable
em_guilty
em_afraid
em_pglabexp
em_econtraining
em_psychtraining
numeracy_q1
numeracy_q2a
numeracy_q2b
numeracy_q3
ID
inst_type
cont_type
t_contribution
contribution
test_type
t_q_group
t_q_self
t_q_belief
t_q_eq
t_q_cond
t_q_timel
t_q_members
qa_group
a_q_self
a_q_belief
type_q__eq
a_q_eq
type_q_cond
a_q_cond
a_q_timel
a_q_members
age
gender
em_energetic
em_pressured
em_depressed
em_tired
em_tense
em_elated
em_alert
em_calm
em_stressed
em_confident
em_surprised
em_interested
em_irritable
em_guilty
em_afraid
em_pglabexp
em_econtraining
em_psychtraining
numeracy_q1
numeracy_q2a
numeracy_q2b
numeracy_q3
ID
inst_type
cont_type
t_contribution
contribution
test_type
t_q_group
t_q_self
t_q_belief
t_q_eq
t_q_cond
t_q_timel
t_q_members
qa_group
a_q_self
a_q_belief
type_q__eq
a_q_eq
type_q_cond
a_q_cond
a_q_timel
a_q_members
age
gender
em_energetic
em_pressured
em_depressed
em_tired
em_tense
em_elated
em_alert
em_calm
em_stressed
em_confident
em_surprised
em_interested
em_irritable
em_guilty
em_afraid
em_pglabexp
em_econtraining
em_psychtraining
numeracy_q1
numeracy_q2a
numeracy_q2b
numeracy_q3
ID
inst_type
cont_type
t_contribution
contribution
test_type
t_q_group
t_q_self
t_q_belief
t_q_eq
t_q_cond
t_q_timel
t_q_members
qa_group
a_q_self
a_q_belief
type_q__eq
a_q_eq
type_q_cond
a_q_cond
a_q_timel
a_q_members
age
gender
em_energetic
em_pressured
em_depressed
em_tired
em_tense
em_elated
em_alert
em_calm
em_stressed
em_confident
em_surprised
em_interested
em_irritable
em_guilty
em_afraid
em_pglabexp
em_econtraining
em_psychtraining
numeracy_q1
numeracy_q2a
numeracy_q2b
numeracy_q3
ID
inst_type
cont_type
t_contribution
contribution
test_type
t_q_group
t_q_self
t_q_belief
t_q_eq
t_q_cond
t_q_timel
t_q_members
qa_group
a_q_self
a_q_belief
type_q__eq
a_q_eq
type_q_cond
a_q_cond
a_q_timel
a_q_members
age
gender
em_energetic
em_pressured
em_depressed
em_tired
em_tense
em_elated
em_alert
em_calm
em_stressed
em_confident
em_surprised
em_interested
em_irritable
em_guilty
em_afraid
em_pglabexp
em_econtraining
em_psychtraining
numeracy_q1
numeracy_q2a
numeracy_q2b
numeracy_q3
ID
inst_type
cont_type
t_contribution
contribution
test_type
t_q_group
t_q_self
t_q_belief
t_q_eq
t_q_cond
t_q_timel
t_q_members
qa_group
a_q_self
a_q_belief
type_q__eq
a_q_eq
type_q_cond
a_q_cond
a_q_timel
a_q_members
age
gender
em_energetic
em_pressured
em_depressed
em_tired
em_tense
em_elated
em_alert
em_calm
em_stressed
em_confident
em_surprised
em_interested
em_irritable
em_guilty
em_afraid
em_pglabexp
em_econtraining
em_psychtraining
numeracy_q1
numeracy_q2a
numeracy_q2b
numeracy_q3
ID
inst_type
cont_type
t_contribution
contribution
test_type
t_q_group
t_q_self
t_q_belief
t_q_eq
t_q_cond
t_q_timel
t_q_members
qa_group
a_q_self
a_q_belief
type_q__eq
a_q_eq
type_q_cond
a_q_cond
a_q_timel
a_q_members
age
gender
em_energetic
em_pressured
em_depressed
em_tired
em_tense
em_elated
em_alert
em_calm
em_stressed
em_confident
em_surprised
em_interested
em_irritable
em_guilty
em_afraid
em_pglabexp
em_econtraining
em_psychtraining
numeracy_q1
numeracy_q2a
numeracy_q2b
numeracy_q3
ID
inst_type
cont_type
t_contribution
contribution
test_type
t_q_group
t_q_self
t_q_belief
t_q_eq
t_q_cond
t_q_timel
t_q_members
qa_group
a_q_self
a_q_belief
type_q__eq
a_q_eq
type_q_cond
a_q_cond
a_q_timel
a_q_members
age
gender
em_energetic
em_pressured
em_depressed
em_tired
em_tense
em_elated
em_alert
em_calm
em_stressed
em_confident
em_surprised
em_interested
em_irritable
em_guilty
em_afraid
em_pglabexp
em_econtraining
em_psychtraining
numeracy_q1
numeracy_q2a
numeracy_q2b
numeracy_q3
ID
inst_type
cont_type
t_contribution
contribution
test_type
t_q_group
t_q_self
t_q_belief
t_q_eq
t_q_cond
t_q_timel
t_q_members
qa_group
a_q_self
a_q_belief
type_q__eq
a_q_eq
type_q_cond
a_q_cond
a_q_timel
a_q_members
age
gender
em_energetic
em_pressured
em_depressed
em_tired
em_tense
em_elated
em_alert
em_calm
em_stressed
em_confident
em_surprised
em_interested
em_irritable
em_guilty
em_afraid
em_pglabexp
em_econtraining
em_psychtraining
numeracy_q1
numeracy_q2a
numeracy_q2b
numeracy_q3
ID
inst_type
cont_type
t_contribution
contribution
test_type
t_q_group
t_q_self
t_q_belief
t_q_eq
t_q_cond
t_q_timel
t_q_members
qa_group
a_q_self
a_q_belief
type_q__eq
a_q_eq
type_q_cond
a_q_cond
a_q_timel
a_q_members
age
gender
em_energetic
em_pressured
em_depressed
em_tired
em_tense
em_elated
em_alert
em_calm
em_stressed
em_confident
em_surprised
em_interested
em_irritable
em_guilty
em_afraid
em_pglabexp
em_econtraining
em_psychtraining
numeracy_q1
numeracy_q2a
numeracy_q2b
numeracy_q3
ID
inst_type
cont_type
t_contribution
contribution
test_type
t_q_group
t_q_self
t_q_belief
t_q_eq
t_q_cond
t_q_timel
t_q_members
qa_group
a_q_self
a_q_belief
type_q__eq
a_q_eq
type_q_cond
a_q_cond
a_q_timel
a_q_members
age
gender
em_energetic
em_pressured
em_depressed
em_tired
em_tense
em_elated
em_alert
em_calm
em_stressed
em_confident
em_surprised
em_interested
em_irritable
em_guilty
em_afraid
em_pglabexp
em_econtraining
em_psychtraining
numeracy_q1
numeracy_q2a
numeracy_q2b
numeracy_q3
ID
inst_type
cont_type
t_contribution
contribution
test_type
t_q_group
t_q_self
t_q_belief
t_q_eq
t_q_cond
t_q_timel
t_q_members
qa_group
a_q_self
a_q_belief
type_q__eq
a_q_eq
type_q_cond
a_q_cond
a_q_timel
a_q_members
age
gender
em_energetic
em_pressured
em_depressed
em_tired
em_tense
em_elated
em_alert
em_calm
em_stressed
em_confident
em_surprised
em_interested
em_irritable
em_guilty
em_afraid
em_pglabexp
em_econtraining
em_psychtraining
numeracy_q1
numeracy_q2a
numeracy_q2b
numeracy_q3
ID
inst_type
cont_type
t_contribution
contribution
test_type
t_q_group
t_q_self
t_q_belief
t_q_eq
t_q_cond
t_q_timel
t_q_members
qa_group
a_q_self
a_q_belief
type_q__eq
a_q_eq
type_q_cond
a_q_cond
a_q_timel
a_q_members
age
gender
em_energetic
em_pressured
em_depressed
em_tired
em_tense
em_elated
em_alert
em_calm
em_stressed
em_confident
em_surprised
em_interested
em_irritable
em_guilty
em_afraid
em_pglabexp
em_econtraining
em_psychtraining
numeracy_q1
numeracy_q2a
numeracy_q2b
numeracy_q3
ID
inst_type
cont_type
t_contribution
contribution
test_type
t_q_group
t_q_self
t_q_belief
t_q_eq
t_q_cond
t_q_timel
t_q_members
qa_group
a_q_self
a_q_belief
type_q__eq
a_q_eq
type_q_cond
a_q_cond
a_q_timel
a_q_members
age
gender
em_energetic
em_pressured
em_depressed
em_tired
em_tense
em_elated
em_alert
em_calm
em_stressed
em_confident
em_surprised
em_interested
em_irritable
em_guilty
em_afraid
em_pglabexp
em_econtraining
em_psychtraining
numeracy_q1
numeracy_q2a
numeracy_q2b
numeracy_q3
ID
inst_type
cont_type
t_contribution
contribution
test_type
t_q_group
t_q_self
t_q_belief
t_q_eq
t_q_cond
t_q_timel
t_q_members
qa_group
a_q_self
a_q_belief
type_q__eq
a_q_eq
type_q_cond
a_q_cond
a_q_timel
a_q_members
age
gender
em_energetic
em_pressured
em_depressed
em_tired
em_tense
em_elated
em_alert
em_calm
em_stressed
em_confident
em_surprised
em_interested
em_irritable
em_guilty
em_afraid
em_pglabexp
em_econtraining
em_psychtraining
numeracy_q1
numeracy_q2a
numeracy_q2b
numeracy_q3
ID
inst_type
cont_type
t_contribution
contribution
test_type
t_q_group
t_q_self
t_q_belief
t_q_eq
t_q_cond
t_q_timel
t_q_members
qa_group
a_q_self
a_q_belief
type_q__eq
a_q_eq
type_q_cond
a_q_cond
a_q_timel
a_q_members
age
gender
em_energetic
em_pressured
em_depressed
em_tired
em_tense
em_elated
em_alert
em_calm
em_stressed
em_confident
em_surprised
em_interested
em_irritable
em_guilty
em_afraid
em_pglabexp
em_econtraining
em_psychtraining
numeracy_q1
numeracy_q2a
numeracy_q2b
numeracy_q3
ID
inst_type
cont_type
t_contribution
contribution
test_type
t_q_group
t_q_self
t_q_belief
t_q_eq
t_q_cond
t_q_timel
t_q_members
qa_group
a_q_self
a_q_belief
type_q__eq
a_q_eq
type_q_cond
a_q_cond
a_q_timel
a_q_members
age
gender
em_energetic
em_pressured
em_depressed
em_tired
em_tense
em_elated
em_alert
em_calm
em_stressed
em_confident
em_surprised
em_interested
em_irritable
em_guilty
em_afraid
em_pglabexp
em_econtraining
em_psychtraining
numeracy_q1
numeracy_q2a
numeracy_q2b
numeracy_q3
ID
inst_type
cont_type
t_contribution
contribution
test_type
t_q_group
t_q_self
t_q_belief
t_q_eq
t_q_cond
t_q_timel
t_q_members
qa_group
a_q_self
a_q_belief
type_q__eq
a_q_eq
type_q_cond
a_q_cond
a_q_timel
a_q_members
age
gender
em_energetic
em_pressured
em_depressed
em_tired
em_tense
em_elated
em_alert
em_calm
em_stressed
em_confident
em_surprised
em_interested
em_irritable
em_guilty
em_afraid
em_pglabexp
em_econtraining
em_psychtraining
numeracy_q1
numeracy_q2a
numeracy_q2b
numeracy_q3
ID
inst_type
cont_type
t_contribution
contribution
test_type
t_q_group
t_q_self
t_q_belief
t_q_eq
t_q_cond
t_q_timel
t_q_members
qa_group
a_q_self
a_q_belief
type_q__eq
a_q_eq
type_q_cond
a_q_cond
a_q_timel
a_q_members
age
gender
em_energetic
em_pressured
em_depressed
em_tired
em_tense
em_elated
em_alert
em_calm
em_stressed
em_confident
em_surprised
em_interested
em_irritable
em_guilty
em_afraid
em_pglabexp
em_econtraining
em_psychtraining
numeracy_q1
numeracy_q2a
numeracy_q2b
numeracy_q3
ID
inst_type
cont_type
t_contribution
contribution
test_type
t_q_group
t_q_self
t_q_belief
t_q_eq
t_q_cond
t_q_timel
t_q_members
qa_group
a_q_self
a_q_belief
type_q__eq
a_q_eq
type_q_cond
a_q_cond
a_q_timel
a_q_members
age
gender
em_energetic
em_pressured
em_depressed
em_tired
em_tense
em_elated
em_alert
em_calm
em_stressed
em_confident
em_surprised
em_interested
em_irritable
em_guilty
em_afraid
em_pglabexp
em_econtraining
em_psychtraining
numeracy_q1
numeracy_q2a
numeracy_q2b
numeracy_q3
ID
inst_type
cont_type
t_contribution
contribution
test_type
t_q_group
t_q_self
t_q_belief
t_q_eq
t_q_cond
t_q_timel
t_q_members
qa_group
a_q_self
a_q_belief
type_q__eq
a_q_eq
type_q_cond
a_q_cond
a_q_timel
a_q_members
age
gender
em_energetic
em_pressured
em_depressed
em_tired
em_tense
em_elated
em_alert
em_calm
em_stressed
em_confident
em_surprised
em_interested
em_irritable
em_guilty
em_afraid
em_pglabexp
em_econtraining
em_psychtraining
numeracy_q1
numeracy_q2a
numeracy_q2b
numeracy_q3
ID
inst_type
cont_type
t_contribution
contribution
test_type
t_q_group
t_q_self
t_q_belief
t_q_eq
t_q_cond
t_q_timel
t_q_members
qa_group
a_q_self
a_q_belief
type_q__eq
a_q_eq
type_q_cond
a_q_cond
a_q_timel
a_q_members
age
gender
em_energetic
em_pressured
em_depressed
em_tired
em_tense
em_elated
em_alert
em_calm
em_stressed
em_confident
em_surprised
em_interested
em_irritable
em_guilty
em_afraid
em_pglabexp
em_econtraining
em_psychtraining
numeracy_q1
numeracy_q2a
numeracy_q2b
numeracy_q3
ID
inst_type
cont_type
t_contribution
contribution
test_type
t_q_group
t_q_self
t_q_belief
t_q_eq
t_q_cond
t_q_timel
t_q_members
qa_group
a_q_self
a_q_belief
type_q__eq
a_q_eq
type_q_cond
a_q_cond
a_q_timel
a_q_members
age
gender
em_energetic
em_pressured
em_depressed
em_tired
em_tense
em_elated
em_alert
em_calm
em_stressed
em_confident
em_surprised
em_interested
em_irritable
em_guilty
em_afraid
em_pglabexp
em_econtraining
em_psychtraining
numeracy_q1
numeracy_q2a
numeracy_q2b
numeracy_q3
ID
inst_type
cont_type
t_contribution
contribution
test_type
t_q_group
t_q_self
t_q_belief
t_q_eq
t_q_cond
t_q_timel
t_q_members
qa_group
a_q_self
a_q_belief
type_q__eq
a_q_eq
type_q_cond
a_q_cond
a_q_timel
a_q_members
age
gender
em_energetic
em_pressured
em_depressed
em_tired
em_tense
em_elated
em_alert
em_calm
em_stressed
em_confident
em_surprised
em_interested
em_irritable
em_guilty
em_afraid
em_pglabexp
em_econtraining
em_psychtraining
numeracy_q1
numeracy_q2a
numeracy_q2b
numeracy_q3
ID
inst_type
cont_type
t_contribution
contribution
test_type
t_q_group
t_q_self
t_q_belief
t_q_eq
t_q_cond
t_q_timel
t_q_members
qa_group
a_q_self
a_q_belief
type_q__eq
a_q_eq
type_q_cond
a_q_cond
a_q_timel
a_q_members
age
gender
em_energetic
em_pressured
em_depressed
em_tired
em_tense
em_elated
em_alert
em_calm
em_stressed
em_confident
em_surprised
em_interested
em_irritable
em_guilty
em_afraid
em_pglabexp
em_econtraining
em_psychtraining
numeracy_q1
numeracy_q2a
numeracy_q2b
numeracy_q3
ID
inst_type
cont_type
t_contribution
contribution
test_type
t_q_group
t_q_self
t_q_belief
t_q_eq
t_q_cond
t_q_timel
t_q_members
qa_group
a_q_self
a_q_belief
type_q__eq
a_q_eq
type_q_cond
a_q_cond
a_q_timel
a_q_members
age
gender
em_energetic
em_pressured
em_depressed
em_tired
em_tense
em_elated
em_alert
em_calm
em_stressed
em_confident
em_surprised
em_interested
em_irritable
em_guilty
em_afraid
em_pglabexp
em_econtraining
em_psychtraining
numeracy_q1
numeracy_q2a
numeracy_q2b
numeracy_q3
ID
inst_type
cont_type
t_contribution
contribution
test_type
t_q_group
t_q_self
t_q_belief
t_q_eq
t_q_cond
t_q_timel
t_q_members
qa_group
a_q_self
a_q_belief
type_q__eq
a_q_eq
type_q_cond
a_q_cond
a_q_timel
a_q_members
age
gender
em_energetic
em_pressured
em_depressed
em_tired
em_tense
em_elated
em_alert
em_calm
em_stressed
em_confident
em_surprised
em_interested
em_irritable
em_guilty
em_afraid
em_pglabexp
em_econtraining
em_psychtraining
numeracy_q1
numeracy_q2a
numeracy_q2b
numeracy_q3
ID
inst_type
cont_type
t_contribution
contribution
test_type
t_q_group
t_q_self
t_q_belief
t_q_eq
t_q_cond
t_q_timel
t_q_members
qa_group
a_q_self
a_q_belief
type_q__eq
a_q_eq
type_q_cond
a_q_cond
a_q_timel
a_q_members
age
gender
em_energetic
em_pressured
em_depressed
em_tired
em_tense
em_elated
em_alert
em_calm
em_stressed
em_confident
em_surprised
em_interested
em_irritable
em_guilty
em_afraid
em_pglabexp
em_econtraining
em_psychtraining
numeracy_q1
numeracy_q2a
numeracy_q2b
numeracy_q3
ID
inst_type
cont_type
t_contribution
contribution
test_type
t_q_group
t_q_self
t_q_belief
t_q_eq
t_q_cond
t_q_timel
t_q_members
qa_group
a_q_self
a_q_belief
type_q__eq
a_q_eq
type_q_cond
a_q_cond
a_q_timel
a_q_members
age
gender
em_energetic
em_pressured
em_depressed
em_tired
em_tense
em_elated
em_alert
em_calm
em_stressed
em_confident
em_surprised
em_interested
em_irritable
em_guilty
em_afraid
em_pglabexp
em_econtraining
em_psychtraining
numeracy_q1
numeracy_q2a
numeracy_q2b
numeracy_q3
ID
inst_type
cont_type
t_contribution
contribution
test_type
t_q_group
t_q_self
t_q_belief
t_q_eq
t_q_cond
t_q_timel
t_q_members
qa_group
a_q_self
a_q_belief
type_q__eq
a_q_eq
type_q_cond
a_q_cond
a_q_timel
a_q_members
age
gender
em_energetic
em_pressured
em_depressed
em_tired
em_tense
em_elated
em_alert
em_calm
em_stressed
em_confident
em_surprised
em_interested
em_irritable
em_guilty
em_afraid
em_pglabexp
em_econtraining
em_psychtraining
numeracy_q1
numeracy_q2a
numeracy_q2b
numeracy_q3
ID
inst_type
cont_type
t_contribution
contribution
test_type
t_q_group
t_q_self
t_q_belief
t_q_eq
t_q_cond
t_q_timel
t_q_members
qa_group
a_q_self
a_q_belief
type_q__eq
a_q_eq
type_q_cond
a_q_cond
a_q_timel
a_q_members
age
gender
em_energetic
em_pressured
em_depressed
em_tired
em_tense
em_elated
em_alert
em_calm
em_stressed
em_confident
em_surprised
em_interested
em_irritable
em_guilty
em_afraid
em_pglabexp
em_econtraining
em_psychtraining
numeracy_q1
numeracy_q2a
numeracy_q2b
numeracy_q3
ID
inst_type
cont_type
t_contribution
contribution
test_type
t_q_group
t_q_self
t_q_belief
t_q_eq
t_q_cond
t_q_timel
t_q_members
qa_group
a_q_self
a_q_belief
type_q__eq
a_q_eq
type_q_cond
a_q_cond
a_q_timel
a_q_members
age
gender
em_energetic
em_pressured
em_depressed
em_tired
em_tense
em_elated
em_alert
em_calm
em_stressed
em_confident
em_surprised
em_interested
em_irritable
em_guilty
em_afraid
em_pglabexp
em_econtraining
em_psychtraining
numeracy_q1
numeracy_q2a
numeracy_q2b
numeracy_q3
ID
inst_type
cont_type
t_contribution
contribution
test_type
t_q_group
t_q_self
t_q_belief
t_q_eq
t_q_cond
t_q_timel
t_q_members
qa_group
a_q_self
a_q_belief
type_q__eq
a_q_eq
type_q_cond
a_q_cond
a_q_timel
a_q_members
age
gender
em_energetic
em_pressured
em_depressed
em_tired
em_tense
em_elated
em_alert
em_calm
em_stressed
em_confident
em_surprised
em_interested
em_irritable
em_guilty
em_afraid
em_pglabexp
em_econtraining
em_psychtraining
numeracy_q1
numeracy_q2a
numeracy_q2b
numeracy_q3
ID
inst_type
cont_type
t_contribution
contribution
test_type
t_q_group
t_q_self
t_q_belief
t_q_eq
t_q_cond
t_q_timel
t_q_members
qa_group
a_q_self
a_q_belief
type_q__eq
a_q_eq
type_q_cond
a_q_cond
a_q_timel
a_q_members
age
gender
em_energetic
em_pressured
em_depressed
em_tired
em_tense
em_elated
em_alert
em_calm
em_stressed
em_confident
em_surprised
em_interested
em_irritable
em_guilty
em_afraid
em_pglabexp
em_econtraining
em_psychtraining
numeracy_q1
numeracy_q2a
numeracy_q2b
numeracy_q3
ID
inst_type
cont_type
t_contribution
contribution
test_type
t_q_group
t_q_self
t_q_belief
t_q_eq
t_q_cond
t_q_timel
t_q_members
qa_group
a_q_self
a_q_belief
type_q__eq
a_q_eq
type_q_cond
a_q_cond
a_q_timel
a_q_members
age
gender
em_energetic
em_pressured
em_depressed
em_tired
em_tense
em_elated
em_alert
em_calm
em_stressed
em_confident
em_surprised
em_interested
em_irritable
em_guilty
em_afraid
em_pglabexp
em_econtraining
em_psychtraining
numeracy_q1
numeracy_q2a
numeracy_q2b
numeracy_q3
ID
inst_type
cont_type
t_contribution
contribution
test_type
t_q_group
t_q_self
t_q_belief
t_q_eq
t_q_cond
t_q_timel
t_q_members
qa_group
a_q_self
a_q_belief
type_q__eq
a_q_eq
type_q_cond
a_q_cond
a_q_timel
a_q_members
age
gender
em_energetic
em_pressured
em_depressed
em_tired
em_tense
em_elated
em_alert
em_calm
em_stressed
em_confident
em_surprised
em_interested
em_irritable
em_guilty
em_afraid
em_pglabexp
em_econtraining
em_psychtraining
numeracy_q1
numeracy_q2a
numeracy_q2b
numeracy_q3
ID
inst_type
cont_type
t_contribution
contribution
test_type
t_q_group
t_q_self
t_q_belief
t_q_eq
t_q_cond
t_q_timel
t_q_members
qa_group
a_q_self
a_q_belief
type_q__eq
a_q_eq
type_q_cond
a_q_cond
a_q_timel
a_q_members
age
gender
em_energetic
em_pressured
em_depressed
em_tired
em_tense
em_elated
em_alert
em_calm
em_stressed
em_confident
em_surprised
em_interested
em_irritable
em_guilty
em_afraid
em_pglabexp
em_econtraining
em_psychtraining
numeracy_q1
numeracy_q2a
numeracy_q2b
numeracy_q3
ID
inst_type
cont_type
t_contribution
contribution
test_type
t_q_group
t_q_self
t_q_belief
t_q_eq
t_q_cond
t_q_timel
t_q_members
qa_group
a_q_self
a_q_belief
type_q__eq
a_q_eq
type_q_cond
a_q_cond
a_q_timel
a_q_members
age
gender
em_energetic
em_pressured
em_depressed
em_tired
em_tense
em_elated
em_alert
em_calm
em_stressed
em_confident
em_surprised
em_interested
em_irritable
em_guilty
em_afraid
em_pglabexp
em_econtraining
em_psychtraining
numeracy_q1
numeracy_q2a
numeracy_q2b
numeracy_q3
ID
inst_type
cont_type
t_contribution
contribution
test_type
t_q_group
t_q_self
t_q_belief
t_q_eq
t_q_cond
t_q_timel
t_q_members
qa_group
a_q_self
a_q_belief
type_q__eq
a_q_eq
type_q_cond
a_q_cond
a_q_timel
a_q_members
age
gender
em_energetic
em_pressured
em_depressed
em_tired
em_tense
em_elated
em_alert
em_calm
em_stressed
em_confident
em_surprised
em_interested
em_irritable
em_guilty
em_afraid
em_pglabexp
em_econtraining
em_psychtraining
numeracy_q1
numeracy_q2a
numeracy_q2b
numeracy_q3
ID
inst_type
cont_type
t_contribution
contribution
test_type
t_q_group
t_q_self
t_q_belief
t_q_eq
t_q_cond
t_q_timel
t_q_members
qa_group
a_q_self
a_q_belief
type_q__eq
a_q_eq
type_q_cond
a_q_cond
a_q_timel
a_q_members
age
gender
em_energetic
em_pressured
em_depressed
em_tired
em_tense
em_elated
em_alert
em_calm
em_stressed
em_confident
em_surprised
em_interested
em_irritable
em_guilty
em_afraid
em_pglabexp
em_econtraining
em_psychtraining
numeracy_q1
numeracy_q2a
numeracy_q2b
numeracy_q3
ID
inst_type
cont_type
t_contribution
contribution
test_type
t_q_group
t_q_self
[truncated: 9,744 more rows]
